# Supplementary material for: Whole transcriptome profiling of patient-derived xenograft models as a tool to identify both tumor and stromal specific biomarkers
Source: Oncotarget. 2016 Mar 9;7(15):20773–87. doi: 10.18632/oncotarget.8014 (PMC4991491; doi:10.18632/oncotarget.8014)
Supplement: Supplementary file 2 [file oncotarget-07-20773-s002.xlsx]

## Sheet: S1
Table S1: PDX model metadata
MODEL (standardised ID)	MODEL (orginal ID)	CRO/Source	Passage	Human gender (actual)	Human gender (predicted)	Mouse gender (predicted)	Disease	Disease Subtype	Hormone Status (Breast)	PAM50	Grade	Stage	Origin	Mouse strain	Implantation site	Mean time to 1000mm3
BR0555FJP4M8	BR0555FJP4M8	JAX	4	F	F	F	Breast cancer	Invasive Ductal Carcinoma	ER+	LumB	T3N1	NA	Primary	NOD SCID gamma	Orthotopic	175 days
BR0744F	BR0744F	JAX	3	F	F	F	Breast cancer	Invasive Ductal Carcinoma	Triple negative	LumB	T3N0 / G3	IIB	Primary	NOD SCID gamma	Subcutaneous	30 days
BR0869F	BR0869F	JAX	NA	F	F	F	Breast cancer	Ductal Carcinoma	HER2+	Basal	T1N0M0 / G3	NA	Primary	XID	Subcutaneous	NA
BR1126F	BR1126F	JAX	2 or 3	F	F	F	Breast cancer	Invasive Ductal Carcinoma	Triple negative	Basal	N2/3	NA	Primary	NOD SCID gamma	Subcutaneous	60 days
CN0330F	CN0330F	JAX	NA	F	F	F	Colorectal cancer	Colon Adenocarcinoma	NA	NA	T3N0	II	Primary	NOD SCID gamma	Subcutaneous	120 days
CN0375F	CN0375F	JAX	NA	M	M	M	Colorectal cancer	Colon Adenocarcinoma	NA	NA	NA	NA	Liver Met	NOD SCID gamma	Subcutaneous	140 days
CN0446F	CN0446F	JAX	NA	M	M	F	Colorectal cancer	Anal Adenocarcinoma	NA	NA	NA	NA	Liver Met	NOD SCID gamma	Subcutaneous	NA
CN0458F	CN0458F	JAX	NA	NA	M	F	Colorectal cancer	Colon Adenocarcinoma	NA	NA	NA	NA	Lung Met	NOD SCID gamma	Subcutaneous	90 days
CN1854F	CN1854F	JAX	NA	NA	F	F	Colorectal cancer	Colon Adenocarcinoma	NA	NA	NA	NA	Peritoneum Met	NOD SCID gamma	Subcutaneous	NA
CRC040	CRC040	AstraZeneca	NA	NA	F	F	Colorectal cancer	NA	NA	NA	NA	NA	NA	Nude	Subcutaneous	NA
CTC174	CTC-174	AstraZeneca	3	NA	F	F	Breast cancer	Metastatic	ER+	LumB	NA	NA	Circulating tumor cells	NOD SCID gamma	Subcutaneous	NA
CTG0159	CTG0159	Champions	NA	F	F	M	Lung cancer	Lung Squamous	NA	NA	T3N1	IIIA	Primary	NA	NA	31 days
CTG0160	CTG0160	Champions	NA	F	M	M	Lung cancer	Lung Squamous	NA	NA	T2N0	IB	Primary	NA	NA	36 days
CTG0166	CTG0166	Champions	NA	F	F	M	Lung cancer	Small cell lung carcinoma	NA	NA	NA	IB	Primary	NA	Subcutaneous	65 days
CTG0198	CTG0198	Champions	NA	M	M	M	Lung cancer	Small cell lung carcinoma	NA	NA	T2N2	IIIA	Primary	NA	Subcutaneous	36 days
CTG0199	CTG0199	Champions	NA	F	F	M	Lung cancer	Small cell lung carcinoma	NA	NA	T2N1	IIA	Primary	NA	Subcutaneous	55 days
EN0346F	EN0346F	JAX	NA	F	F	F	Endometrial cancer	Adenocarcinoma	NA	NA	G2	IIIC	Primary	NOD SCID gamma	Subcutaneous	110 days
EN0419F	EN0419F	JAX	NA	F	F	F	Endometrial cancer	NA	NA	NA	T1N0MX / G2	IA	Primary	NOD SCID gamma	Subcutaneous	110 days
EN129774	EN129774	JAX	NA	F	F	F	Endometrial cancer	NA	NA	NA	T1N0 / G2	NA	Primary	NOD SCID gamma	Subcutaneous	40 days
EPLG7126	EPLG7126	EPO	NA	F	F	F	Lung cancer	Lung Squamous	NA	NA	T3N0M0G2R0	NA	NA	NA	NA	NA
EPLG7177	EPLG7177	EPO	NA	M	M	F	Lung cancer	Lung Squamous	NA	NA	T2N2M0G3R0	NA	NA	NA	NA	NA
EPLG7198	EPLG7198	EPO	NA	F	F	M	Lung cancer	Lung Adenocarcinoma	NA	NA	T2N0M0G3R0	NA	NA	NA	NA	NA
EPLG7298	EPLG7298	EPO	NA	M	M	M	Lung cancer	Lung Squamous	NA	NA	T2N2M0G3R1	NA	NA	NA	NA	NA
EPLG7343	EPLG7343	EPO	NA	F	F	F	Lung cancer	Lung Squamous	NA	NA	T3N0M0G3R1	NA	NA	NA	NA	NA
EPLG7406	EPLG7406	EPO	NA	F	F	M	Lung cancer	Lung Adenocarcinoma	NA	NA	T2N2M0G3R0	NA	NA	NA	NA	NA
EPLG7414	EPLG7414	EPO	NA	M	F	F	Lung cancer	Lung Squamous	NA	NA	T2N0M0G3R0	NA	NA	NA	NA	NA
EPLG7466	EPLG7466	EPO	NA	M	M	M	Lung cancer	Lung Adenocarcinoma	NA	NA	T2N1M3G3R0	NA	NA	NA	NA	NA
EPLG7506	EPLG7506	EPO	NA	F	F	M	Lung cancer	Lung Squamous	NA	NA	T2N1M1G3R0	NA	NA	NA	NA	NA
EPLG7700	EPLG7700	EPO	NA	F	F	F	Lung cancer	Lung Adenocarcinoma	NA	NA	T1N2G2M0R0	NA	NA	NA	NA	NA
EPLG7747	EPLG7747	EPO	NA	F	F	M	Lung cancer	Lung Squamous	NA	NA	T3N0M0G2R0	NA	NA	NA	NA	NA
EPLG7766	EPLG7766	EPO	NA	M	F	M	Lung cancer	Lung Squamous	NA	NA	T2N2M0G3R0	NA	NA	NA	NA	NA
EPLG7860	EPLG7860	EPO	NA	M	M	F	Lung cancer	Lung Squamous	NA	NA	T1N0M0G3R0	NA	NA	NA	NA	NA
EPLG7913	EPLG7913	EPO	NA	F	F	F	Lung cancer	Lung Squamous	NA	NA	T2N2M0G2R1	NA	NA	NA	NA	NA
HBCX1	HBCX1	Xentech	NA	F	F	F	Breast cancer	Invasive Ductal Carcinoma	Triple negative	Basal	NA	NA	Primary	Athymic nude	Subcutaneous	NA
HBCX10	HBCX10	Xentech	NA	F	F	F	Breast cancer	Invasive Ductal Carcinoma	Triple negative	Basal	NA	NA	Primary	Athymic nude	Subcutaneous	NA
HBCX11	HBCX11	Xentech	NA	F	F	F	Breast cancer	Invasive Ductal Carcinoma	Triple negative	Basal	NA	NA	Primary	Athymic nude	Subcutaneous	NA
HBCX14	HBCX14	Xentech	NA	F	F	F	Breast cancer	Invasive Ductal Carcinoma	Triple negative	Basal	NA	NA	Primary	Athymic nude	Subcutaneous	NA
HBCX19	HBCX19	Xentech	9	F	F	F	Breast cancer	Invasive Lobular Carcinoma	Triple negative	Basal	NA	NA	Peritoneum Met	Athymic nude	Subcutaneous	NA
HBCX2	HBCX2	Xentech	NA	F	F	F	Breast cancer	Invasive Ductal Carcinoma	Triple negative	Her2	NA	NA	Axi lymph Met	Athymic nude	Subcutaneous	NA
HBCX24	HBCX24	Xentech	NA	F	F	F	Breast cancer	Ductal Carcinoma	Triple negative	Basal	NA	NA	Primary	Athymic nude	Subcutaneous	NA
HBCX3	HBCX3	Xentech	NA	F	F	F	Breast cancer	Invasive Ductal Carcinoma	ER+	LumB	G3	NA	Primary	Athymic nude	Subcutaneous	NA
HBCX34	HBCX34	Xentech	NA	F	F	F	Breast cancer	Invasive Ductal Carcinoma	ER+	LumB	NA	NA	Primary	Athymic nude	Subcutaneous	NA
HBCX6	HBCX6	Xentech	NA	F	F	F	Breast cancer	Invasive Ductal Carcinoma	Triple negative	Basal	NA	NA	Primary	Athymic nude	Subcutaneous	NA
HBCX7	HBCX7	Xentech	22	F	F	F	Breast cancer	Invasive Lobular Carcinoma	Triple negative	Basal	NA	NA	Ovary Met	Athymic nude	Subcutaneous	NA
HBCX9	HBCX9	Xentech	NA	F	F	F	Breast cancer	Invasive Ductal Carcinoma	Triple negative	Basal	NA	NA	Primary	Athymic nude	Subcutaneous	NA
HBXF002	HBXF-002	AstraZeneca	3	F	F	F	Breast cancer	NA	Triple negative	Basal	NA	NA	Primary	CB17 SCID	Subcutaneous	NA
HBXF079	HBXF-079	AstraZeneca	3	F	F	F	Breast cancer	Invasive Ductal Carcinoma	ER+	LumB	NA	NA	Primary	NOD SCID gamma	Orthotopic	NA
HCXF001	HCXF-001	AstraZeneca	NA	NA	M	F	Colorectal cancer	Adenocarcinoma	NA	NA	NA	NA	Primary	CB17 SCID	Subcutaneous	NA
HCXF034	HCXF-034	AstraZeneca	NA	NA	F	F	Colorectal cancer	Adenocarcinoma	NA	NA	NA	NA	Primary	CB17 SCID	Subcutaneous	NA
HLKXF101	HLkXF-101	AstraZeneca	NA	NA	M	F	Leukemia	Chronic lymphocytic leukaemia	NA	NA	NA	NA	Spleen	NOD SCID gamma	Subcutaneous	NA
HLXF016	HLXF-016	AstraZeneca	NA	M	M	F	Lung cancer	Lung Sarcomatoid	NA	NA	G4	IA	Primary	CB17 SCID	Subcutaneous	NA
HLXF023	HLXF-023	AstraZeneca	NA	F	F	F	Lung cancer	Lung Bronchogenic	NA	NA	G2	IB	Primary	CB17 SCID	Subcutaneous	NA
HLXF033	HLXF-033	AstraZeneca	NA	F	F	F	Lung cancer	Lung Adenocarcinoma	NA	NA	G3	IIB	Primary	CB17 SCID	Subcutaneous	NA
HLXF036	HLXF-036	AstraZeneca	NA	M	F	F	Lung cancer	Lung Adenocarcinoma	NA	NA	G3	IIA	Primary (met: HLXF036LN)	CB17 SCID	Subcutaneous	NA
HLXF036LN	HLXF-036LN	AstraZeneca	NA	M	F	F	Lung cancer	Lung Adenocarcinoma	NA	NA	G3	IIA	Axi lymph Met	CB17 SCID	Subcutaneous	NA
HLXF048	HLXF-048	AstraZeneca	NA	F	F	F	Lung cancer	Lung Squamous	NA	NA	NA	IIB	Primary	NA	Subcutaneous	NA
HLXF056	HLXF-056	AstraZeneca	NA	M	F	F	Lung cancer	Lung Adenocarcinoma	NA	NA	NA	IB	Primary	CB17 SCID	Subcutaneous	NA
HLXF093	HLXF-093	AstraZeneca	NA	NA	F	F	Lung cancer	Lung Squamous	NA	NA	NA	NA	Primary	NOD SCID gamma	Subcutaneous	NA
HOXF031	HOXF-031	AstraZeneca	NA	F	F	F	Ovarian cancer	Carcinosarcoma	NA	NA	NA	NA	Primary	CB17 SCID	Subcutaneous	NA
HOXF050	HOXF-050	AstraZeneca	NA	F	F	F	Ovarian cancer	Serous carcinoma	NA	NA	NA	NA	Small intestine	CB17 SCID	Subcutaneous	NA
HOXF060	HOXF-060	AstraZeneca	NA	F	F	F	Ovarian cancer	Endometrioid	NA	NA	NA	NA	Primary	NOD SCID gamma	Subcutaneous	NA
HOXF062	HOXF-062	AstraZeneca	NA	F	F	F	Ovarian cancer	Papillary serous carcinoma	NA	NA	NA	NA	Primary	CB17 SCID	Subcutaneous	NA
HPAXF006	HPaXF-006	AstraZeneca	NA	NA	F	F	Ampullary cancer	Adenocarcinoma	NA	NA	NA	NA	Primary	CB17 SCID	Subcutaneous	NA
HPAXF014LN	HPaXF-014LN	AstraZeneca	NA	NA	F	F	Ampullary cancer	Adenocarcinoma	NA	NA	NA	NA	Lymph node	CB17 SCID	Subcutaneous	NA
HPAXF037	HPaXF-037	AstraZeneca	NA	NA	F	F	Pancreatic cancer	Adenocarcinoma	NA	NA	NA	NA	Primary	CB17 SCID	Subcutaneous	NA
HPAXF049	HPaXF-049	AstraZeneca	NA	NA	M	F	Pancreatic cancer	Adenocarcinoma	NA	NA	NA	NA	Primary	CB17 SCID	Subcutaneous	NA
IC11LC13	IC11LC13	Xentech	6	NA	M	F	Lung cancer	Lung Squamous	NA	NA	T3N2M+	NA	Primary	Athymic nude	Subcutaneous	NA
IC14LC18	IC14LC18	Xentech	NA	NA	F	F	Lung cancer	Lung Adenocarcinoma	NA	NA	T2N0	NA	Adrenal Met	Athymic nude	Subcutaneous	NA
IC1TEP	IC1TEP	Xentech	29	NA	F	F	Lung cancer	Lung Squamous	NA	NA	T3N1M+	NA	Skin Met	Athymic nude	Subcutaneous	NA
IC20DAN	IC20DAN	Xentech	9	NA	F	F	Lung cancer	Lung Squamous	NA	NA	T2N0	NA	Primary	Athymic nude	Subcutaneous	NA
IC8LC10	IC8LC10	Xentech	NA	NA	F	F	Lung cancer	Lung Adenocarcinoma	NA	NA	T1N0M+	NA	Brain Met	Athymic nude	Subcutaneous	NA
IC9LC11	IC9LC11	Xentech	NA	NA	M	F	Lung cancer	Lung Adenocarcinoma	NA	NA	T2N0	NA	Primary	Athymic nude	Subcutaneous	NA
LG0567F	LG0567F	JAX	NA	M	F	F	Lung cancer	Lung Adenocarcinoma	NA	NA	T2N0MX	IB	Primary	NOD SCID gamma	Subcutaneous	50 days
LG0645F	LG0645F	JAX	NA	F	F	F	Lung cancer	Lung Adenocarcinoma	NA	NA	T2N0M0	II	Primary	NOD SCID gamma	Subcutaneous	NA
ML5LC66	ML5LC66	Xentech	NA	NA	F	F	Lung cancer	Lung Adenocarcinoma	NA	NA	T2N0	NA	Primary (met: IC14LC18)	Athymic nude	Subcutaneous	NA
OV0529F	OV0529F	JAX	NA	F	F	F	Ovarian cancer	NA	NA	NA	NA	NA	Primary	NOD SCID gamma	Subcutaneous	60 days
OV0857F	OV0857F	JAX	NA	F	F	F	Ovarian cancer	NA	NA	NA	NA	NA	Primary	NOD SCID gamma	Subcutaneous	155 days
OV2022F	OV2022F	JAX	NA	F	F	F	Ovarian cancer	Serous carcinoma	NA	NA	NA	NA	Peritoneum Met	NOD SCID gamma	Subcutaneous	60 days
SC131	SC131	Xentech	18	NA	M	F	Lung cancer	Lung Squamous	NA	NA	T2M2N+	NA	Skin Met	Athymic nude	Subcutaneous	NA
