# Supplementary material for: Whole transcriptome profiling of patient-derived xenograft models as a tool to identify both tumor and stromal specific biomarkers
Source: Oncotarget. 2016 Mar 9;7(15):20773–87. doi: 10.18632/oncotarget.8014 (PMC4991491; doi:10.18632/oncotarget.8014)
Supplement: Supplementary file 3 [file oncotarget-07-20773-s003.xlsx]

## Sheet: S5
Table S5: (a) Human and (b) mouse cluster metagenes
(a)			(b)
Gene	Ensembl ID		Gene	Ensembl ID	Feature score*
Cluster 1			Cluster 1
ADH7	ENSG00000196344		UCP1	ENSMUSG00000031710	0.717141		*Relative contribution to metagene using Kim & Park (2007) method
SERPINB13	ENSG00000197641		PCK1	ENSMUSG00000027513	0.710311
SPRR2E	ENSG00000203785		THRSP	ENSMUSG00000035686	0.70176
CLCA2	ENSG00000137975		CSN3	ENSMUSG00000001622	0.668403
CALML3	ENSG00000178363		CES1D	ENSMUSG00000056973	0.66133
KRT1	ENSG00000167768		CIDEA	ENSMUSG00000024526	0.659031
KRT6C	ENSG00000170465		CIDEC	ENSMUSG00000030278	0.648895
SERPINB3	ENSG00000057149		ADIPOQ	ENSMUSG00000022878	0.64023
TMPRSS11D	ENSG00000153802		CFD	ENSMUSG00000061780	0.634602
UGT1A7	ENSG00000244122		PLIN1	ENSMUSG00000030546	0.634099
LCE3D	ENSG00000163202		RETN	ENSMUSG00000012705	0.629925
S100A12	ENSG00000163221		ADIG	ENSMUSG00000044405	0.629687
TP63	ENSG00000073282		FCGBP	ENSMUSG00000047730	0.588376
WFDC5	ENSG00000175121		MRAP	ENSMUSG00000039956	0.573793
GBP6	ENSG00000183347		CYP2E1	ENSMUSG00000025479	0.573224
BNC1	ENSG00000169594		ACSM3	ENSMUSG00000030935	0.566944
CAPNS2	ENSG00000256812		LY6D	ENSMUSG00000034634	0.527263
CERS3	ENSG00000154227		ORM1	ENSMUSG00000039196	0.512285
SPRR2A	ENSG00000241794		GPD1	ENSMUSG00000023019	0.509831
PGLYRP3	ENSG00000159527		ITIH4	ENSMUSG00000021922	0.509443
LCE3E	ENSG00000185966		LTF	ENSMUSG00000032496	0.484569
SPRR2D	ENSG00000163216		CAR3	ENSMUSG00000027559	0.474254
SPRR2G	ENSG00000159516		KRT8	ENSMUSG00000049382	0.469761
KRT6A	ENSG00000205420		CLSTN3	ENSMUSG00000008153	0.466715
KRT13	ENSG00000171401		PLIN4	ENSMUSG00000002831	0.458399
FAM83C	ENSG00000125998		SLC36A2	ENSMUSG00000020264	0.440525
CRCT1	ENSG00000169509		WFDC2	ENSMUSG00000017723	0.436509
SERPINB4	ENSG00000206073		ADRB3	ENSMUSG00000031489	0.432591
SPRR3	ENSG00000163209		Cluster 2
DSG3	ENSG00000134757		COL10A1	ENSMUSG00000039462	0.893626
GJB6	ENSG00000121742		RPS3A2	ENSMUSG00000062611	0.5969
SPRR1A	ENSG00000169474		ASGR2	ENSMUSG00000040963	0.594202
S100A7	ENSG00000143556		ITGBL1	ENSMUSG00000032925	0.581656
SPRR2B	ENSG00000196805		ANKRD37	ENSMUSG00000050914	0.581413
UGT1A6	ENSG00000167165		PIEZO2	ENSMUSG00000041482	0.570858
KRT6B	ENSG00000185479		RP23-242C19.7	ENSMUSG00000098650	0.561679
FOXE1	ENSG00000178919		WIF1	ENSMUSG00000020218	0.5607
PDPN	ENSG00000162493		ST8SIA2	ENSMUSG00000025789	0.531066
SCGB1A1	ENSG00000149021		GM11127	ENSMUSG00000079492	0.514132
TENM2	ENSG00000145934		EPHA3	ENSMUSG00000052504	0.511204
FOXN1	ENSG00000109101		FHL2	ENSMUSG00000008136	0.506658
DNASE1L3	ENSG00000163687		LSM5	ENSMUSG00000091625	0.494747
UPK1B	ENSG00000114638		GM14295	ENSMUSG00000078877	0.484197
SPRR1B	ENSG00000169469		RPL22L1	ENSMUSG00000039221	0.482081
KLK9	ENSG00000269741		BTG3	ENSMUSG00000022863	0.478949
RNASE7	ENSG00000165799		GLI1	ENSMUSG00000025407	0.451174
KRTDAP	ENSG00000188508		ADAMTSL1	ENSMUSG00000066113	0.449985
ANXA8L2	ENSG00000186807		GPR34	ENSMUSG00000040229	0.447577
UGT1A8	ENSG00000241635		NAA38	ENSMUSG00000044155	0.444557
FZD10	ENSG00000111432		NOV	ENSMUSG00000037362	0.435502
C10ORF99	ENSG00000188373		COL11A1	ENSMUSG00000027966	0.429441
FAT2	ENSG00000086570		ANGPT4	ENSMUSG00000027460	0.426345
LYPD2	ENSG00000197353		Cluster 3
ANXA8	ENSG00000165390		PVALB	ENSMUSG00000005716	0.842733
FETUB	ENSG00000090512		TNNC2	ENSMUSG00000017300	0.83334
SPINK7	ENSG00000145879		MYH4	ENSMUSG00000057003	0.823376
TGM3	ENSG00000125780		ATP2A1	ENSMUSG00000030730	0.821057
RHCG	ENSG00000140519		CKM	ENSMUSG00000030399	0.818483
IL36RN	ENSG00000136695		MYH1	ENSMUSG00000056328	0.812757
FAM25A	ENSG00000188100		TCAP	ENSMUSG00000007877	0.799092
CEA	ENSG00000267881		MYBPC2	ENSMUSG00000038670	0.796869
ADAM23	ENSG00000114948		NEB	ENSMUSG00000026950	0.775523
DSC3	ENSG00000134762		ACTA1	ENSMUSG00000031972	0.771761
C1ORF110	ENSG00000185860		EEF1A2	ENSMUSG00000016349	0.765772
CES1	ENSG00000198848		ACTN3	ENSMUSG00000006457	0.765331
HCAR2	ENSG00000182782		MYOT	ENSMUSG00000024471	0.75669
COL17A1	ENSG00000065618		MYBPC1	ENSMUSG00000020061	0.75439
ANXA8L1	ENSG00000150165		SLN	ENSMUSG00000042045	0.745833
IVL	ENSG00000163207		ACTN2	ENSMUSG00000052374	0.743975
IRX4	ENSG00000113430		MYOZ1	ENSMUSG00000068697	0.735813
KRT5	ENSG00000186081		CSRP3	ENSMUSG00000030470	0.72512
GJB5	ENSG00000189280		TTN	ENSMUSG00000051747	0.721152
AKR1B10	ENSG00000198074		KLHL41	ENSMUSG00000075307	0.720337
RP11-169F17.1	ENSG00000263711		MYH2	ENSMUSG00000033196	0.719401
GJB4	ENSG00000189433		TRDN	ENSMUSG00000019787	0.712256
SBSN	ENSG00000189001		APOBEC2	ENSMUSG00000040694	0.710722
PTPRZ1	ENSG00000106278		MYLPF	ENSMUSG00000030672	0.708287
IGFL1	ENSG00000188293		TNNI2	ENSMUSG00000031097	0.703689
GPR87	ENSG00000138271		ART1	ENSMUSG00000030996	0.703095
KCNJ15	ENSG00000157551		NRAP	ENSMUSG00000049134	0.702224
CSTA	ENSG00000121552		AMPD1	ENSMUSG00000070385	0.701419
DAPL1	ENSG00000163331		RYR1	ENSMUSG00000030592	0.692367
GPX2	ENSG00000176153		MYL1	ENSMUSG00000061816	0.690781
S100A8	ENSG00000143546		MB	ENSMUSG00000018893	0.688493
P2RY1	ENSG00000169860		XIRP2	ENSMUSG00000027022	0.680108
SPP1	ENSG00000118785		TNNT3	ENSMUSG00000061723	0.678554
SOX21	ENSG00000125285		LDB3	ENSMUSG00000021798	0.678083
RAET1L	ENSG00000155918		OBSCN	ENSMUSG00000061462	0.672804
SLURP1	ENSG00000126233		ANKRD2	ENSMUSG00000025172	0.672788
LGI3	ENSG00000168481		MYOM2	ENSMUSG00000031461	0.670794
CHP2	ENSG00000166869		HRC	ENSMUSG00000038239	0.669981
PKP1	ENSG00000081277		PGAM2	ENSMUSG00000020475	0.66543
PGLYRP4	ENSG00000163218		SMPX	ENSMUSG00000041476	0.663978
CH25H	ENSG00000138135		CKMT2	ENSMUSG00000021622	0.654834
NTS	ENSG00000133636		COX6A2	ENSMUSG00000030785	0.636012
AC006116.20	ENSG00000267710		PYGM	ENSMUSG00000032648	0.63364
HAP1	ENSG00000173805		MYLK2	ENSMUSG00000027470	0.633437
KRT4	ENSG00000170477		SGCA	ENSMUSG00000001508	0.63287
ALDH3A1	ENSG00000108602		SYPL2	ENSMUSG00000027887	0.619049
LGALS7B	ENSG00000178934		TRIM63	ENSMUSG00000028834	0.616067
ASPG	ENSG00000166183		LMOD2	ENSMUSG00000029683	0.615894
SERPINE1	ENSG00000106366		FITM1	ENSMUSG00000022215	0.612122
KRT78	ENSG00000170423		MYL2	ENSMUSG00000013936	0.61141
LY6D	ENSG00000167656		CACNA1S	ENSMUSG00000026407	0.607814
FOXF2	ENSG00000137273		JSRP1	ENSMUSG00000020216	0.607474
DLX5	ENSG00000105880		MYOZ2	ENSMUSG00000028116	0.60411
LGALS7	ENSG00000205076		PPP1R27	ENSMUSG00000025129	0.602769
FOXL2	ENSG00000183770		HFE2	ENSMUSG00000038403	0.600091
KRT16	ENSG00000186832		TRIM54	ENSMUSG00000062077	0.597633
XG	ENSG00000124343		SRL	ENSMUSG00000022519	0.59125
GSDMC	ENSG00000147697		MYF6	ENSMUSG00000035923	0.591103
KRT31	ENSG00000094796		CASQ1	ENSMUSG00000007122	0.585321
TMEM246	ENSG00000165152		LMOD3	ENSMUSG00000044086	0.584176
SEMA6D	ENSG00000137872		CMYA5	ENSMUSG00000047419	0.576438
NKX2-8	ENSG00000136327		MYO18B	ENSMUSG00000072720	0.574993
COL4A6	ENSG00000197565		SMYD1	ENSMUSG00000055027	0.572529
KLK7	ENSG00000169035		CACNG1	ENSMUSG00000020722	0.562097
ABCA13	ENSG00000179869		RPL3L	ENSMUSG00000002500	0.561142
SNAI2	ENSG00000019549		KLHL40	ENSMUSG00000074001	0.551917
TENM4	ENSG00000149256		ASB5	ENSMUSG00000031519	0.547983
NOS1	ENSG00000089250		ABRA	ENSMUSG00000042895	0.547732
HOXD11	ENSG00000128713		MYPN	ENSMUSG00000020067	0.546887
MAF	ENSG00000178573		3425401B19RIK	ENSMUSG00000071540	0.546482
THBD	ENSG00000178726		TRIM72	ENSMUSG00000042828	0.541978
HOXD10	ENSG00000128710		XIRP1	ENSMUSG00000079243	0.540679
PTHLH	ENSG00000087494		ANKRD23	ENSMUSG00000067653	0.540359
CYP4F3	ENSG00000186529		SYNPO2L	ENSMUSG00000039376	0.538149
PADI1	ENSG00000142623		COX8B	ENSMUSG00000025488	0.534676
S1PR5	ENSG00000180739		ANK1	ENSMUSG00000031543	0.528169
CDSN	ENSG00000204539		MLIP	ENSMUSG00000032355	0.52272
SPRR2F	ENSG00000244094		DHRS7C	ENSMUSG00000033044	0.522514
SOX7	ENSG00000171056		CAP2	ENSMUSG00000021373	0.521411
PAGE2	ENSG00000234068		ASB11	ENSMUSG00000031382	0.520229
IL1RN	ENSG00000136689		IGFN1	ENSMUSG00000051985	0.513245
CREG2	ENSG00000175874		TMEM38A	ENSMUSG00000031791	0.510012
MMP10	ENSG00000166670		SGCG	ENSMUSG00000035296	0.505021
AKR1C2	ENSG00000151632		MYLK4	ENSMUSG00000044951	0.500708
PADI3	ENSG00000142619		2310002L09RIK	ENSMUSG00000028396	0.500139
TM4SF19	ENSG00000145107		ITGB1BP2	ENSMUSG00000031312	0.496688
CYP4F11	ENSG00000171903		TMOD4	ENSMUSG00000005628	0.496425
DUOXA1	ENSG00000140254		MYBPH	ENSMUSG00000042451	0.494727
NTRK2	ENSG00000148053		PDLIM3	ENSMUSG00000031636	0.491998
CNTN1	ENSG00000018236		TXLNB	ENSMUSG00000039891	0.490657
MAGEA4	ENSG00000147381		SH3BGR	ENSMUSG00000040666	0.48978
SLC9A9	ENSG00000181804		SMTNL1	ENSMUSG00000027077	0.485627
NGFR	ENSG00000064300		MYL3	ENSMUSG00000059741	0.474709
CEBPA	ENSG00000245848		KCNC4	ENSMUSG00000027895	0.47066
RPS4Y1	ENSG00000129824		MYOM1	ENSMUSG00000024049	0.461884
SERPINB2	ENSG00000197632		MYH7	ENSMUSG00000053093	0.456466
KLK12	ENSG00000186474		KLHL31	ENSMUSG00000044938	0.453266
KLK8	ENSG00000129455		VGLL2	ENSMUSG00000049641	0.453216
IL1A	ENSG00000115008		STAC3	ENSMUSG00000040287	0.451279
DHRS9	ENSG00000073737		TNNI1	ENSMUSG00000026418	0.449004
KLK13	ENSG00000167759		RBFOX1	ENSMUSG00000008658	0.445329
TPRXL	ENSG00000180438		TMEM182	ENSMUSG00000079588	0.442388
TMEM40	ENSG00000088726		TMEM233	ENSMUSG00000079278	0.442387
CDH13	ENSG00000140945		COBL	ENSMUSG00000020173	0.441999
FGFBP1	ENSG00000137440		TNNC1	ENSMUSG00000091898	0.439813
PI3	ENSG00000124102		PHKG1	ENSMUSG00000025537	0.432453
ASB2	ENSG00000100628		HHATL	ENSMUSG00000032523	0.43228
RP11-383H13.1	ENSG00000235531		DUSP13	ENSMUSG00000021768	0.430696
SOX15	ENSG00000129194		FBXO40	ENSMUSG00000047746	0.429846
IL1B	ENSG00000125538		SCN4B	ENSMUSG00000046480	0.426898
ATP12A	ENSG00000075673		CACNG6	ENSMUSG00000078815	0.426518
SLC47A2	ENSG00000180638		ENO3	ENSMUSG00000060600	0.425447
CHST2	ENSG00000175040		KCNA7	ENSMUSG00000038201	0.425017
KRT75	ENSG00000170454		Cluster 4
TP53AIP1	ENSG00000120471		MCPT1	ENSMUSG00000022227	0.629789
CYP2S1	ENSG00000167600		IER5L	ENSMUSG00000089762	0.618418
IL36G	ENSG00000136688		ACTG2	ENSMUSG00000059430	0.605868
FLRT2	ENSG00000185070		CACNA1G	ENSMUSG00000020866	0.602229
PCSK9	ENSG00000169174		SEZ6L2	ENSMUSG00000030683	0.602135
C15ORF59	ENSG00000205363		GM1673	ENSMUSG00000070858	0.59634
GJB2	ENSG00000165474		STRA6	ENSMUSG00000032327	0.591582
CLEC2B	ENSG00000110852		CTXN1	ENSMUSG00000048644	0.579046
DUOX2	ENSG00000140279		GNG8	ENSMUSG00000063594	0.576542
VSNL1	ENSG00000163032		CDKN2A	ENSMUSG00000044303	0.569585
GPNMB	ENSG00000136235		GP1BB	ENSMUSG00000050761	0.556796
COL4A5	ENSG00000188153		SCAND1	ENSMUSG00000046229	0.546486
MDGA1	ENSG00000112139		GDPD3	ENSMUSG00000030703	0.543034
LPAR3	ENSG00000171517		GM11175	ENSMUSG00000080058	0.54212
FAM83B	ENSG00000168143		WSCD1	ENSMUSG00000020811	0.536701
ZNF750	ENSG00000141579		CNN1	ENSMUSG00000001349	0.535535
LY6G6C	ENSG00000204421		AQP2	ENSMUSG00000023013	0.533922
SLC52A1	ENSG00000132517		GM9844	ENSMUSG00000091955	0.521388
BARX1	ENSG00000131668		KCNE3	ENSMUSG00000035165	0.521088
PLCXD2	ENSG00000240891		OSR2	ENSMUSG00000022330	0.519919
SOX2	ENSG00000181449		EPHB6	ENSMUSG00000029869	0.514189
AKR1B15	ENSG00000227471		A	ENSMUSG00000027596	0.505851
NIPAL4	ENSG00000172548		GM9844	ENSMUSG00000050347	0.500758
RAET1G	ENSG00000203722		INHBA	ENSMUSG00000041324	0.498992
FAM212A	ENSG00000185614		ITGA11	ENSMUSG00000032243	0.490498
ARSI	ENSG00000183876		ZFP771	ENSMUSG00000054716	0.484953
SERPINB7	ENSG00000166396		CAMK2N1	ENSMUSG00000046447	0.483894
MMP1	ENSG00000196611		H2AFJ	ENSMUSG00000060032	0.479913
WNT5A	ENSG00000114251		DACT3	ENSMUSG00000078794	0.471237
HOXD13	ENSG00000128714		C1QTNF3	ENSMUSG00000058914	0.465286
TSPAN18	ENSG00000157570		AQP5	ENSMUSG00000044217	0.462955
CXCL14	ENSG00000145824		FZD2	ENSMUSG00000050288	0.461961
ULBP2	ENSG00000131015		1500015O10RIK	ENSMUSG00000026051	0.458009
NDUFA4L2	ENSG00000185633		SMIM1	ENSMUSG00000078350	0.457807
TNNT3	ENSG00000130595		CRABP2	ENSMUSG00000004885	0.457406
HCK	ENSG00000101336		SP6	ENSMUSG00000038560	0.455857
SLC37A2	ENSG00000134955		NCAM1	ENSMUSG00000039542	0.449857
ALOX12	ENSG00000108839		GM20721	ENSMUSG00000090625	0.448934
C6ORF15	ENSG00000204542		FAM171A2	ENSMUSG00000034685	0.446759
SPARCL1	ENSG00000152583		PTPRN	ENSMUSG00000026204	0.444624
SRRM3	ENSG00000177679		KIF26B	ENSMUSG00000026494	0.444159
HECW1	ENSG00000002746		CLEC11A	ENSMUSG00000004473	0.442392
MMP9	ENSG00000100985		CPLX2	ENSMUSG00000025867	0.439009
TRIM7	ENSG00000146054		MAP6	ENSMUSG00000055407	0.438201
RASSF9	ENSG00000198774		FOSB	ENSMUSG00000003545	0.438104
TMPRSS4	ENSG00000137648		RNASET2A	ENSMUSG00000095687	0.43694
SERPINB5	ENSG00000206075		COL8A2	ENSMUSG00000056174	0.436691
CHTF8	ENSG00000263203		SARDH	ENSMUSG00000009614	0.432904
BTBD11	ENSG00000151136		MCPT8	ENSMUSG00000022157	0.432218
AKR1C1	ENSG00000187134		RPS3A3	ENSMUSG00000059751	0.432205
APCDD1	ENSG00000154856		1810049J17RIK	ENSMUSG00000097221	0.431215
PRDM1	ENSG00000057657		ADAMTS16	ENSMUSG00000049538	0.428945
GJA1	ENSG00000152661		CX3CR1	ENSMUSG00000052336	0.42825
HSPB8	ENSG00000152137		CDKN2B	ENSMUSG00000073802	0.428249
KLK10	ENSG00000129451		MDK	ENSMUSG00000027239	0.427915
DOC2B	ENSG00000272636		WNT11	ENSMUSG00000015957	0.426277
STEAP1B	ENSG00000105889		PRRX2	ENSMUSG00000039476	0.426201
HOXD9	ENSG00000128709		COL8A1	ENSMUSG00000068196	0.42583
FST	ENSG00000134363		SORCS2	ENSMUSG00000029093	0.425097
NRG1	ENSG00000157168		FOXS1	ENSMUSG00000074676	0.424788
HS3ST6	ENSG00000162040		Cluster 5
TRPV4	ENSG00000111199		GM5483	ENSMUSG00000079597	0.778282
PRRX2	ENSG00000167157		CXCL2	ENSMUSG00000058427	0.75912
POMC	ENSG00000115138		CXCL3	ENSMUSG00000029379	0.745068
S100A9	ENSG00000163220		IRG1	ENSMUSG00000022126	0.696889
DENND2C	ENSG00000175984		STFA2L1	ENSMUSG00000059657	0.683875
UCN2	ENSG00000145040		BC100530	ENSMUSG00000071561	0.672146
KRT15	ENSG00000171346		CXCR2	ENSMUSG00000026180	0.661367
DKK3	ENSG00000050165		ASPRV1	ENSMUSG00000033508	0.653934
PLA2G4F	ENSG00000168907		STFA2	ENSMUSG00000022902	0.651256
LRRC4	ENSG00000128594		U90926	ENSMUSG00000029409	0.649199
AKR1C3	ENSG00000196139		S100A8	ENSMUSG00000056054	0.637412
PANX2	ENSG00000073150		CLEC4E	ENSMUSG00000030142	0.637097
IFI16	ENSG00000163565		IL1F9	ENSMUSG00000044103	0.62229
KLC3	ENSG00000104892		MRGPRA2B	ENSMUSG00000096719	0.605935
SDK1	ENSG00000146555		GM15056	ENSMUSG00000082976	0.581134
NRN1	ENSG00000124785		TREM1	ENSMUSG00000042265	0.569551
ACKR3	ENSG00000144476		RETNLG	ENSMUSG00000022651	0.557214
DLX6	ENSG00000006377		F10	ENSMUSG00000031444	0.554772
TSHZ2	ENSG00000182463		MARCO	ENSMUSG00000026390	0.544199
GP1BB	ENSG00000203618		1810033B17RIK	ENSMUSG00000013974	0.537722
DMRT2	ENSG00000173253		SERPINB2	ENSMUSG00000062345	0.53688
TCF4	ENSG00000196628		CSF3	ENSMUSG00000038067	0.536687
LYNX1	ENSG00000180155		IL1A	ENSMUSG00000027399	0.535287
HR	ENSG00000168453		FPR1	ENSMUSG00000045551	0.529142
Cluster 2			NIACR1	ENSMUSG00000045502	0.51989
FDCSP	ENSG00000181617		FPR2	ENSMUSG00000052270	0.510879
SOX10	ENSG00000100146		CXCL5	ENSMUSG00000029371	0.508044
ROPN1	ENSG00000065371		ARG2	ENSMUSG00000021125	0.506855
STAC2	ENSG00000141750		STFA3	ENSMUSG00000054905	0.499814
BPI	ENSG00000101425		TREM3	ENSMUSG00000041754	0.497475
SCRG1	ENSG00000164106		1100001G20RIK	ENSMUSG00000051748	0.49036
EN1	ENSG00000163064		CXCL1	ENSMUSG00000029380	0.488401
ACTG2	ENSG00000163017		NGP	ENSMUSG00000032484	0.487816
ART3	ENSG00000156219		TARM1	ENSMUSG00000053338	0.480358
S100B	ENSG00000160307		GM5150	ENSMUSG00000078780	0.475538
FAM180A	ENSG00000189320		GPR84	ENSMUSG00000063234	0.470689
ROPN1B	ENSG00000114547		MXD1	ENSMUSG00000001156	0.458365
SOX8	ENSG00000005513		BC117090	ENSMUSG00000079594	0.455293
AARD	ENSG00000205002		MMP8	ENSMUSG00000005800	0.455059
ACAN	ENSG00000157766		CHI3L3	ENSMUSG00000040809	0.451522
KRT14	ENSG00000186847		MEFV	ENSMUSG00000022534	0.442692
C5ORF46	ENSG00000178776		IL1R2	ENSMUSG00000026073	0.437574
FAM107A	ENSG00000168309		AMICA1	ENSMUSG00000048534	0.43606
CALML5	ENSG00000178372		IL18RAP	ENSMUSG00000026068	0.431706
ISLR	ENSG00000129009
KRT81	ENSG00000205426
FNDC1	ENSG00000164694
SFRP1	ENSG00000104332
CHI3L2	ENSG00000064886
MYBPC1	ENSG00000196091
PRSS33	ENSG00000103355
FABP7	ENSG00000164434
GLYATL2	ENSG00000156689
GABRP	ENSG00000094755
A2M	ENSG00000175899
IRX1	ENSG00000170549
MARCO	ENSG00000019169
KCNMB1	ENSG00000145936
PEG3	ENSG00000198300
FOXI1	ENSG00000168269
A2ML1	ENSG00000166535
RP11-817J15.3	ENSG00000255798
ELF5	ENSG00000135374
EXTL1	ENSG00000158008
CT83	ENSG00000204019
HSPB2-C11ORF52	ENSG00000254445
CRHR1	ENSG00000120088
COL11A1	ENSG00000060718
MGP	ENSG00000111341
DSG1	ENSG00000134760
PRELP	ENSG00000188783
KIAA1755	ENSG00000149633
KLK5	ENSG00000167754
CHRM1	ENSG00000168539
OBP2B	ENSG00000171102
CHRDL2	ENSG00000054938
DOK5	ENSG00000101134
NKX2-5	ENSG00000183072
ZFP57	ENSG00000204644
ZNF521	ENSG00000198795
FAM198A	ENSG00000144649
IL34	ENSG00000157368
NTRK3	ENSG00000140538
GAS1	ENSG00000180447
KANK4	ENSG00000132854
PADI2	ENSG00000117115
FMO2	ENSG00000094963
CLPSL1	ENSG00000204140
PTCHD1	ENSG00000165186
CASP14	ENSG00000105141
MIA	ENSG00000261857
AZGP1	ENSG00000160862
GJC3	ENSG00000176402
MUC5B	ENSG00000117983
COL8A1	ENSG00000144810
CLDN8	ENSG00000156284
PROM1	ENSG00000007062
ELN	ENSG00000049540
ZNF469	ENSG00000225614
RASGEF1C	ENSG00000146090
EFHD1	ENSG00000115468
HRCT1	ENSG00000196196
SOSTDC1	ENSG00000171243
RASD2	ENSG00000100302
RGMA	ENSG00000182175
CLEC7A	ENSG00000172243
PPP1R1A	ENSG00000135447
ADCY2	ENSG00000078295
ST8SIA1	ENSG00000111728
RASL12	ENSG00000103710
TF	ENSG00000091513
HOXC13	ENSG00000123364
TM4SF18	ENSG00000163762
KCNG1	ENSG00000026559
SMOC1	ENSG00000198732
SHC4	ENSG00000185634
VGLL1	ENSG00000102243
LTF	ENSG00000012223
KRT23	ENSG00000108244
SCGB3A1	ENSG00000161055
LPL	ENSG00000175445
CRABP1	ENSG00000166426
NCCRP1	ENSG00000188505
TMSB15A	ENSG00000158164
FAM150B	ENSG00000189292
TMEM71	ENSG00000165071
SERPINA3	ENSG00000196136
C1QTNF5	ENSG00000223953
JPH2	ENSG00000149596
MATK	ENSG00000007264
FAM19A3	ENSG00000184599
COL22A1	ENSG00000169436
DIRAS1	ENSG00000176490
PPP1R14C	ENSG00000198729
AQP5	ENSG00000161798
BBOX1	ENSG00000129151
KIT	ENSG00000157404
COL6A2	ENSG00000142173
BOC	ENSG00000144857
VTCN1	ENSG00000134258
NPR3	ENSG00000113389
AC026703.1	ENSG00000181495
CHI3L1	ENSG00000133048
WIF1	ENSG00000156076
BGN	ENSG00000182492
CSPG4	ENSG00000173546
CTGF	ENSG00000118523
FRMD3	ENSG00000172159
ACTA1	ENSG00000143632
IRX5	ENSG00000176842
ANPEP	ENSG00000166825
C2CD4D	ENSG00000225556
RARB	ENSG00000077092
KLK6	ENSG00000167755
FOLH1	ENSG00000086205
COL2A1	ENSG00000139219
ST6GALNAC5	ENSG00000117069
SYT8	ENSG00000149043
STAC	ENSG00000144681
PDZRN3	ENSG00000121440
KRT83	ENSG00000170523
HORMAD1	ENSG00000143452
PDLIM3	ENSG00000154553
PNMA3	ENSG00000183837
EFS	ENSG00000100842
CALD1	ENSG00000122786
TNNI2	ENSG00000130598
GPM6B	ENSG00000046653
ADORA1	ENSG00000163485
PLEKHG4B	ENSG00000153404
ALDH1A3	ENSG00000184254
SIX3	ENSG00000138083
ERP27	ENSG00000139055
ARHGEF6	ENSG00000129675
TMEM108	ENSG00000144868
TUB	ENSG00000166402
TRPV6	ENSG00000165125
INHBA	ENSG00000122641
CRYAB	ENSG00000109846
PGBD5	ENSG00000177614
FOXC1	ENSG00000054598
ATP6V0A4	ENSG00000105929
RASGRF1	ENSG00000058335
ANTXR1	ENSG00000169604
PLXDC2	ENSG00000120594
KLHDC7B	ENSG00000130487
LIMS2	ENSG00000072163
RBP7	ENSG00000162444
NDRG2	ENSG00000165795
CLPSL2	ENSG00000196748
VANGL2	ENSG00000162738
SIRPA	ENSG00000198053
FAM189A2	ENSG00000135063
IRX3	ENSG00000177508
CA3	ENSG00000164879
PTGIS	ENSG00000124212
TMEM158	ENSG00000249992
FXYD6	ENSG00000137726
RP11-872D17.8	ENSG00000254979
MUC15	ENSG00000169550
DCLK2	ENSG00000170390
NCMAP	ENSG00000184454
TLX1	ENSG00000107807
SLC22A17	ENSG00000092096
IL12RB2	ENSG00000081985
APBA2	ENSG00000034053
Cluster 3
HSPE1-MOB4	ENSG00000270757
TM9SF1	ENSG00000254692
EMR2	ENSG00000127507
CCL26	ENSG00000006606
HOXA11	ENSG00000005073
CALB1	ENSG00000104327
FP15737	ENSG00000215298
ZNF677	ENSG00000197928
PROS1	ENSG00000184500
SCEL	ENSG00000136155
LUM	ENSG00000139329
BCL2L2-PABPN1	ENSG00000258643
TGFBR2	ENSG00000163513
ZNF114	ENSG00000178150
SLC2A3	ENSG00000059804
RNASEK-C17ORF49	ENSG00000161939
CAV1	ENSG00000105974
AC068533.7	ENSG00000249319
MAGEA12	ENSG00000213401
ABCA1	ENSG00000165029
CD109	ENSG00000156535
SLC7A11	ENSG00000151012
HOXA10	ENSG00000253293
COL5A1	ENSG00000130635
FLNC	ENSG00000128591
Cluster 4
REG4	ENSG00000134193
EPS8L3	ENSG00000198758
CLRN3	ENSG00000180745
CDH17	ENSG00000079112
HNF4A	ENSG00000101076
FABP1	ENSG00000163586
LYZ	ENSG00000090382
ANXA13	ENSG00000104537
TSPAN8	ENSG00000127324
MUC13	ENSG00000173702
IHH	ENSG00000163501
CCL15	ENSG00000267596
SPINK4	ENSG00000122711
ANKS4B	ENSG00000175311
CFTR	ENSG00000001626
CTSE	ENSG00000196188
GPA33	ENSG00000143167
OLFM4	ENSG00000102837
TM4SF5	ENSG00000142484
CDX1	ENSG00000113722
CLDN2	ENSG00000165376
GUCY2C	ENSG00000070019
PHGR1	ENSG00000233041
MUC17	ENSG00000169876
AC106876.2	ENSG00000222001
RP4-583P15.14	ENSG00000273047
HMGCS2	ENSG00000134240
KRT20	ENSG00000171431
MEP1A	ENSG00000112818
DPEP1	ENSG00000015413
AC120194.1	ENSG00000213002
MYO1A	ENSG00000166866
NOX1	ENSG00000007952
CCL15-CCL14	ENSG00000161574
AC119673.1	ENSG00000268313
DUSP27	ENSG00000198842
ERN2	ENSG00000134398
FAM3D	ENSG00000198643
C6ORF222	ENSG00000189325
TFF1	ENSG00000160182
ANXA10	ENSG00000109511
BTNL3	ENSG00000168903
BTNL8	ENSG00000113303
ARL14	ENSG00000179674
TINAG	ENSG00000137251
TDGF1	ENSG00000241186
SULT1B1	ENSG00000173597
MOGAT3	ENSG00000106384
CCL24	ENSG00000106178
AC021218.2	ENSG00000204876
TRIM15	ENSG00000204610
TMEM150B	ENSG00000180061
CDHR5	ENSG00000099834
UGT1A10	ENSG00000242515
HEPH	ENSG00000089472
MUC2	ENSG00000198788
ATP10B	ENSG00000118322
CDX2	ENSG00000165556
AC079602.1	ENSG00000272214
USH1C	ENSG00000006611
GJB1	ENSG00000169562
TRIM31	ENSG00000204616
TM4SF4	ENSG00000169903
APOBEC1	ENSG00000111701
LGALS4	ENSG00000171747
HNF1B	ENSG00000108753
SPINK1	ENSG00000164266
MS4A8	ENSG00000166959
RNF186	ENSG00000178828
RP11-500M8.7	ENSG00000272921
C12ORF36	ENSG00000180861
BCL2L15	ENSG00000188761
LRRC31	ENSG00000114248
TFF3	ENSG00000160180
DDC	ENSG00000132437
PROX1	ENSG00000117707
HHLA2	ENSG00000114455
CYP3A5	ENSG00000106258
CST1	ENSG00000170373
IYD	ENSG00000009765
CADPS	ENSG00000163618
PIGR	ENSG00000162896
ALDOB	ENSG00000136872
NR1I2	ENSG00000144852
PPP1R14D	ENSG00000166143
MUC3A	ENSG00000169894
C4BPB	ENSG00000123843
LCN15	ENSG00000177984
FER1L6	ENSG00000214814
SULT1C2	ENSG00000198203
VIL1	ENSG00000127831
MUC6	ENSG00000184956
ODAM	ENSG00000109205
CAPN8	ENSG00000203697
MYZAP	ENSG00000263155
CYP2C18	ENSG00000108242
HOXA13	ENSG00000106031
MYO7B	ENSG00000169994
DMBT1	ENSG00000187908
CDHR2	ENSG00000074276
ARSE	ENSG00000157399
EDAR	ENSG00000135960
LEFTY1	ENSG00000243709
MYOM3	ENSG00000142661
CYP2C9	ENSG00000138109
PDX1	ENSG00000139515
CEACAM5	ENSG00000105388
TMEM211	ENSG00000206069
IL33	ENSG00000137033
GALNT5	ENSG00000136542
ST6GALNAC1	ENSG00000070526
GDA	ENSG00000119125
CXCL5	ENSG00000163735
PDZD3	ENSG00000172367
TFF2	ENSG00000160181
CYP4F12	ENSG00000186204
SLC44A4	ENSG00000204385
SLCO1B3	ENSG00000111700
AADAC	ENSG00000114771
SLC22A3	ENSG00000146477
VNN1	ENSG00000112299
FUT6	ENSG00000156413
PCK1	ENSG00000124253
F5	ENSG00000198734
ACSL5	ENSG00000197142
SLC5A1	ENSG00000100170
LY6G6D	ENSG00000244355
AOC1	ENSG00000002726
PTPRN2	ENSG00000155093
SLC39A5	ENSG00000139540
PLEKHS1	ENSG00000148735
ARHGEF38	ENSG00000236699
ALDH1A1	ENSG00000165092
KCNE3	ENSG00000175538
HSD17B2	ENSG00000086696
C9ORF152	ENSG00000188959
FCGBP	ENSG00000090920
GCNT3	ENSG00000140297
PTPRO	ENSG00000151490
TOX3	ENSG00000103460
HKDC1	ENSG00000156510
TESC	ENSG00000088992
RNF128	ENSG00000133135
AC015987.2	ENSG00000236338
KIAA0226L	ENSG00000102445
SLC6A14	ENSG00000087916
CAPN9	ENSG00000135773
FOXA3	ENSG00000170608
SP5	ENSG00000204335
AGR3	ENSG00000173467
B3GALT5	ENSG00000183778
CYP2W1	ENSG00000073067
FOXA2	ENSG00000125798
POF1B	ENSG00000124429
PRAP1	ENSG00000165828
PRSS3	ENSG00000010438
C19ORF77	ENSG00000095932
FERMT1	ENSG00000101311
AGR2	ENSG00000106541
FAM101A	ENSG00000178882
TCN1	ENSG00000134827
SAMD5	ENSG00000203727
VSIG2	ENSG00000019102
HNF1A	ENSG00000135100
ZG16B	ENSG00000162078
PPP1R1B	ENSG00000131771
CCDC68	ENSG00000166510
AP000275.65	ENSG00000265590
GPR35	ENSG00000178623
MUC12	ENSG00000205277
HNF4G	ENSG00000164749
PTPRH	ENSG00000080031
STX19	ENSG00000178750
CCL20	ENSG00000115009
TMPRSS2	ENSG00000184012
TMEM45B	ENSG00000151715
IQGAP2	ENSG00000145703
KBTBD11	ENSG00000176595
RP11-796G6.2	ENSG00000258512
PIP5K1B	ENSG00000107242
BCAS1	ENSG00000064787
SLC3A1	ENSG00000138079
SLC9A2	ENSG00000115616
C2CD4A	ENSG00000198535
BMP2	ENSG00000125845
FOXQ1	ENSG00000164379
S100P	ENSG00000163993
RNASE1	ENSG00000129538
MRAP2	ENSG00000135324
PTPRR	ENSG00000153233
TMEM139	ENSG00000178826
PDK4	ENSG00000004799
EPHA10	ENSG00000183317
KIAA1199	ENSG00000103888
MT-ND4	ENSG00000198886
HOXB5	ENSG00000120075
ACY3	ENSG00000132744
PRR15	ENSG00000176532
ZNF69	ENSG00000198429
PLAC8	ENSG00000145287
FUT3	ENSG00000171124
GATA6	ENSG00000141448
GALNT4	ENSG00000257594
PPARG	ENSG00000132170
NKD1	ENSG00000140807
NOXO1	ENSG00000196408
SMIM6	ENSG00000259120
HOXB8	ENSG00000120068
BTNL9	ENSG00000165810
Cluster 5
MS4A1	ENSG00000156738
CCL3	ENSG00000006075
CD48	ENSG00000117091
PLEK	ENSG00000115956
SLAMF1	ENSG00000117090
SASH3	ENSG00000122122
FCRLA	ENSG00000132185
TNFRSF13B	ENSG00000240505
HLA-DQA1	ENSG00000196735
LILRB1	ENSG00000104972
IRF4	ENSG00000137265
RGS1	ENSG00000090104
EBI3	ENSG00000105246
PTPRC	ENSG00000081237
FCER2	ENSG00000104921
CD53	ENSG00000143119
SRGN	ENSG00000122862
FCRL5	ENSG00000143297
LY86	ENSG00000112799
SAMSN1	ENSG00000155307
IGJ	ENSG00000132465
LTA	ENSG00000226979
CCL4	ENSG00000129277
ARHGAP15	ENSG00000075884
BLK	ENSG00000136573
TLR10	ENSG00000174123
MNDA	ENSG00000163563
IFNG	ENSG00000111537
PRF1	ENSG00000180644
NCKAP1L	ENSG00000123338
BCL2A1	ENSG00000140379
CLEC17A	ENSG00000187912
SPN	ENSG00000197471
TNFRSF17	ENSG00000048462
ALOX5AP	ENSG00000132965
CD80	ENSG00000121594
MZB1	ENSG00000170476
EVI2B	ENSG00000185862
CXCL9	ENSG00000138755
FGR	ENSG00000000938
ITGAL	ENSG00000005844
P2RY10	ENSG00000078589
IL10	ENSG00000136634
CD86	ENSG00000114013
HLA-DQA2	ENSG00000237541
CD79A	ENSG00000105369
SP140	ENSG00000079263
CCR7	ENSG00000126353
BTK	ENSG00000010671
IRF8	ENSG00000140968
RHOH	ENSG00000168421
LAPTM5	ENSG00000162511
SELL	ENSG00000188404
CXCR3	ENSG00000186810
MSC	ENSG00000178860
CXCL13	ENSG00000156234
LRMP	ENSG00000118308
CD79B	ENSG00000007312
RNASE6	ENSG00000169413
PRKCB	ENSG00000166501
GMFG	ENSG00000130755
IL2RG	ENSG00000147168
RCSD1	ENSG00000198771
PPP1R16B	ENSG00000101445
WDFY4	ENSG00000128815
CD52	ENSG00000169442
IL2RB	ENSG00000100385
HLA-DRA	ENSG00000204287
SLAMF7	ENSG00000026751
CD22	ENSG00000012124
GPR183	ENSG00000169508
FLI1	ENSG00000151702
HLA-DPA1	ENSG00000231389
BIN2	ENSG00000110934
HLA-DOA	ENSG00000204252
GYPC	ENSG00000136732
MYO1G	ENSG00000136286
PTPN7	ENSG00000143851
HLA-DQB2	ENSG00000232629
LSP1	ENSG00000130592
POU2AF1	ENSG00000110777
DOCK2	ENSG00000134516
MEF2C	ENSG00000081189
HLA-DPB1	ENSG00000223865
CCL22	ENSG00000102962
ZBP1	ENSG00000124256
HLA-DRB5	ENSG00000198502
AIM2	ENSG00000163568
NCF1	ENSG00000158517
HGF	ENSG00000019991
FAM65B	ENSG00000111913
UBD	ENSG00000213886
CYTIP	ENSG00000115165
GBP4	ENSG00000162654
SPIB	ENSG00000269404
PARP15	ENSG00000173200
CD70	ENSG00000125726
FGD2	ENSG00000146192
LST1	ENSG00000204482
GBP5	ENSG00000154451
CCND2	ENSG00000118971
PTPN22	ENSG00000134242
NCF4	ENSG00000100365
SCIMP	ENSG00000161929
DOCK10	ENSG00000135905
CD19	ENSG00000177455
CD300A	ENSG00000167851
APBB1IP	ENSG00000077420
TRPV2	ENSG00000187688
IL4I1	ENSG00000104951
CXCL10	ENSG00000169245
GRAP2	ENSG00000100351
CD38	ENSG00000004468
ARHGAP9	ENSG00000123329
RASSF2	ENSG00000101265
GNG2	ENSG00000186469
HLA-DOB	ENSG00000241106
IL16	ENSG00000172349
CD27	ENSG00000139193
GCSAM	ENSG00000174500
CD274	ENSG00000120217
HLA-DMB	ENSG00000242574
CD40	ENSG00000101017
RASGRP3	ENSG00000152689
IFI44L	ENSG00000137959
PRRX1	ENSG00000116132
MAGEA1	ENSG00000198681
USP41	ENSG00000161133
CD74	ENSG00000019582
HCLS1	ENSG00000180353
APOBEC3G	ENSG00000239713
BIRC3	ENSG00000023445
MEI1	ENSG00000167077
BATF3	ENSG00000123685
MOXD1	ENSG00000079931
TNF	ENSG00000232810
EPSTI1	ENSG00000133106
INPP5D	ENSG00000168918
HLA-DQB1	ENSG00000179344
Cluster 6
SOX17	ENSG00000164736
EMX2	ENSG00000170370
KLHL14	ENSG00000197705
CDH6	ENSG00000113361
LRRTM1	ENSG00000162951
PNOC	ENSG00000168081
CPXM1	ENSG00000088882
CDH2	ENSG00000170558
ANGPTL1	ENSG00000116194
COL3A1	ENSG00000168542
IGF1	ENSG00000017427
WBSCR17	ENSG00000185274
COL26A1	ENSG00000160963
C2ORF40	ENSG00000119147
ZNF423	ENSG00000102935
EGFL6	ENSG00000198759
LGR5	ENSG00000139292
MFAP4	ENSG00000166482
BNC2	ENSG00000173068
ZIC1	ENSG00000152977
WNT7A	ENSG00000154764
MEOX1	ENSG00000005102
C1ORF186	ENSG00000196533
FBN3	ENSG00000142449
RSPO3	ENSG00000146374
LAMP5	ENSG00000125869
CLDN6	ENSG00000184697
TMEM100	ENSG00000166292
CLIC5	ENSG00000112782
FGF18	ENSG00000156427
COL1A2	ENSG00000164692
THY1	ENSG00000154096
ANGPTL2	ENSG00000136859
KCNJ16	ENSG00000153822
MFAP5	ENSG00000197614
CFI	ENSG00000205403
UGT2B7	ENSG00000171234
LAMA1	ENSG00000101680
ADAMTS9	ENSG00000163638
ITIH5	ENSG00000123243
LHX1	ENSG00000132130
GNG11	ENSG00000127920
FBN2	ENSG00000138829
ZIC4	ENSG00000174963
NPAS3	ENSG00000151322
CLDN16	ENSG00000113946
DCDC2	ENSG00000146038
WT1	ENSG00000184937
ID4	ENSG00000172201
AJAP1	ENSG00000196581
COL4A1	ENSG00000187498
ITM2A	ENSG00000078596
DACH1	ENSG00000165659
CYYR1	ENSG00000166265
ADAM33	ENSG00000149451
MMP2	ENSG00000087245
APOA1	ENSG00000118137
IDO1	ENSG00000131203
SALL1	ENSG00000103449
CD200	ENSG00000091972
NSG1	ENSG00000168824
IGF2	ENSG00000167244
FMOD	ENSG00000122176
HIF3A	ENSG00000124440
SLIT3	ENSG00000184347
COL9A1	ENSG00000112280
SLC1A3	ENSG00000079215
MMP7	ENSG00000137673
EYA4	ENSG00000112319
FBLN5	ENSG00000140092
PARVG	ENSG00000138964
RAI2	ENSG00000131831
SCGB2A1	ENSG00000124939
CPXM2	ENSG00000121898
NTF3	ENSG00000185652
NPR1	ENSG00000169418
CRTAC1	ENSG00000095713
CCDC8	ENSG00000169515
RNF150	ENSG00000170153
TNFRSF11B	ENSG00000164761
IGFBP7	ENSG00000163453
COL23A1	ENSG00000050767
NPY	ENSG00000122585
TRO	ENSG00000067445
TMEM47	ENSG00000147027
LYPD1	ENSG00000150551
IGFBP5	ENSG00000115461
GPR64	ENSG00000173698
FRZB	ENSG00000162998
PTN	ENSG00000105894
OLFML3	ENSG00000116774
KLHDC8A	ENSG00000162873
CCL2	ENSG00000108691
ADAMTS1	ENSG00000154734
CCDC3	ENSG00000151468
EGFLAM	ENSG00000164318
STXBP6	ENSG00000168952
PELI2	ENSG00000139946
TNNC1	ENSG00000114854
PRSS1	ENSG00000204983
CCNA1	ENSG00000133101
RARRES2	ENSG00000106538
MECOM	ENSG00000085276
MSI1	ENSG00000135097
SCARA3	ENSG00000168077
PTH2R	ENSG00000144407
COL12A1	ENSG00000111799
FXYD7	ENSG00000221946
COL4A2	ENSG00000134871
PCDH7	ENSG00000169851
MAL	ENSG00000172005
SMO	ENSG00000128602
DACT2	ENSG00000164488
FXYD1	ENSG00000266964
CLGN	ENSG00000153132
COL18A1	ENSG00000182871
HUNK	ENSG00000142149
GLIS3	ENSG00000107249
SERPING1	ENSG00000149131
DAAM2	ENSG00000146122
PRIMA1	ENSG00000175785
ADAMTS15	ENSG00000166106
SAMD11	ENSG00000187634
HMCN1	ENSG00000143341
MPPED2	ENSG00000066382
MSX1	ENSG00000163132
OGDHL	ENSG00000197444
SEMA5B	ENSG00000082684
DZIP1	ENSG00000134874
AEBP1	ENSG00000106624
MGAT3	ENSG00000128268
ALPL	ENSG00000162551
APOL4	ENSG00000100336
Cluster 7
SCGB2A2	ENSG00000110484
C1ORF64	ENSG00000183888
SCGB1D2	ENSG00000124935
GFRA1	ENSG00000151892
LRRC26	ENSG00000184709
CRISP3	ENSG00000096006
PIP	ENSG00000159763
MUCL1	ENSG00000172551
RAMP3	ENSG00000122679
C5AR2	ENSG00000134830
SERPINA6	ENSG00000170099
AR	ENSG00000169083
F7	ENSG00000057593
ESR1	ENSG00000091831
MUC19	ENSG00000205592
AFF3	ENSG00000144218
SPDYC	ENSG00000204710
THRSP	ENSG00000151365
ALB	ENSG00000163631
SPDEF	ENSG00000124664
PRLR	ENSG00000113494
CACNA1H	ENSG00000196557
NKAIN1	ENSG00000084628
KCNK15	ENSG00000124249
CLSTN2	ENSG00000158258
LMX1B	ENSG00000136944
SERPINA5	ENSG00000188488
FBP1	ENSG00000165140
MB	ENSG00000198125
RTN4RL1	ENSG00000185924
CTNND2	ENSG00000169862
GREB1	ENSG00000196208
TTC6	ENSG00000139865
ABCC11	ENSG00000121270
ALDH3B2	ENSG00000132746
CFD	ENSG00000197766
ANKS1B	ENSG00000185046
HGD	ENSG00000113924
SCUBE2	ENSG00000175356
SHISA2	ENSG00000180730
NPY1R	ENSG00000164128
NXPH3	ENSG00000182575
CA8	ENSG00000178538
GATA3	ENSG00000107485
KISS1R	ENSG00000116014
FAM198B	ENSG00000164125
KIAA1324	ENSG00000116299
RET	ENSG00000165731
SPTSSB	ENSG00000196542
SYT1	ENSG00000067715
Cluster 8
NEUROD1	ENSG00000162992
PHOX2B	ENSG00000109132
STMN2	ENSG00000104435
ACTL6B	ENSG00000077080
PRL	ENSG00000172179
ELAVL3	ENSG00000196361
SYT4	ENSG00000132872
FAM162B	ENSG00000183807
SCG3	ENSG00000104112
INSM1	ENSG00000173404
NPTX1	ENSG00000171246
NEUROD2	ENSG00000171532
IGSF21	ENSG00000117154
SEZ6L	ENSG00000100095
XKR7	ENSG00000260903
SEZ6	ENSG00000063015
KCNQ2	ENSG00000075043
PCSK2	ENSG00000125851
DLK1	ENSG00000185559
DUSP26	ENSG00000133878
HEPACAM2	ENSG00000188175
ELAVL4	ENSG00000162374
CELF3	ENSG00000159409
CNTN2	ENSG00000184144
CDK5R2	ENSG00000171450
OTX2	ENSG00000165588
RBFOX3	ENSG00000167281
BTBD17	ENSG00000204347
FOXG1	ENSG00000176165
GNG8	ENSG00000167414
MYT1	ENSG00000196132
CHGB	ENSG00000089199
NRXN1	ENSG00000179915
ST18	ENSG00000147488
ABCC8	ENSG00000006071
DPYSL5	ENSG00000157851
ATP1A3	ENSG00000105409
JAKMIP2	ENSG00000176049
NOS2	ENSG00000007171
CBLN1	ENSG00000102924
TCEAL2	ENSG00000184905
TCEAL5	ENSG00000204065
KIAA0408	ENSG00000189367
RIPPLY2	ENSG00000203877
NCAM1	ENSG00000149294
TAGLN3	ENSG00000144834
KIF19	ENSG00000196169
TSHR	ENSG00000165409
ASCL1	ENSG00000139352
PTCHD2	ENSG00000204624
COX4I2	ENSG00000131055
PPM1E	ENSG00000175175
PHYHIPL	ENSG00000165443
CHRM4	ENSG00000180720
BEX1	ENSG00000133169
ZMAT4	ENSG00000165061
KIRREL2	ENSG00000126259
TMEM59L	ENSG00000105696
PTPRN	ENSG00000054356
CAMKV	ENSG00000164076
SPSB4	ENSG00000175093
SYT11	ENSG00000132718
PHF21B	ENSG00000056487
EPHA8	ENSG00000070886
SOX11	ENSG00000176887
CHRNB2	ENSG00000160716
UNC13A	ENSG00000130477
RTN1	ENSG00000139970
CHGA	ENSG00000100604
PDZD4	ENSG00000067840
CPLX2	ENSG00000145920
TMEM179	ENSG00000258986
CAMK4	ENSG00000152495
GRIK5	ENSG00000105737
CACNA2D1	ENSG00000153956
SNCB	ENSG00000074317
NMNAT2	ENSG00000157064
RNF182	ENSG00000180537
IGFBPL1	ENSG00000137142
KIF5C	ENSG00000168280
CACNA1B	ENSG00000148408
FAM57B	ENSG00000149926
NOVA1	ENSG00000139910
CLVS1	ENSG00000177182
NTNG2	ENSG00000196358
INHBE	ENSG00000139269
KIF1A	ENSG00000130294
RIMS4	ENSG00000101098
VGF	ENSG00000128564
PIANP	ENSG00000139200
LZTS1	ENSG00000061337
LPPR1	ENSG00000148123
RPRM	ENSG00000177519
SH2D3C	ENSG00000095370
RHBDL3	ENSG00000141314
INA	ENSG00000148798
CHRD	ENSG00000090539
ELAVL2	ENSG00000107105
CNTFR	ENSG00000122756
TRIM9	ENSG00000100505
TUBB2B	ENSG00000137285
HPCA	ENSG00000121905
ELOVL2	ENSG00000197977
SNAP25	ENSG00000132639
NRXN2	ENSG00000110076
UNC5A	ENSG00000113763
RUNDC3A	ENSG00000108309
ADD2	ENSG00000075340
LSAMP	ENSG00000185565
KCNK9	ENSG00000169427
FSD1	ENSG00000105255
PNMAL1	ENSG00000182013
BAI1	ENSG00000181790
NECAB2	ENSG00000103154
DLGAP3	ENSG00000116544
GNAO1	ENSG00000087258
SLC6A15	ENSG00000072041
DCHS1	ENSG00000166341
EPB41L3	ENSG00000082397
SYN1	ENSG00000008056
PDE2A	ENSG00000186642
KIF5A	ENSG00000155980
NFASC	ENSG00000163531
AKT3	ENSG00000117020
SMPD3	ENSG00000103056
TMEM145	ENSG00000167619
RIMS2	ENSG00000176406
CRYBA2	ENSG00000163499
DLL3	ENSG00000090932
CABP7	ENSG00000100314
GALNT16	ENSG00000100626
MAPT	ENSG00000186868
MAGEA10	ENSG00000124260
ENHO	ENSG00000168913
GABRB3	ENSG00000166206
LINGO1	ENSG00000169783
FBLL1	ENSG00000188573
GPR173	ENSG00000184194
OLFM1	ENSG00000130558
IGSF11	ENSG00000144847
RIC3	ENSG00000166405
DRD2	ENSG00000149295
SV2A	ENSG00000159164
KCNK3	ENSG00000171303
MGAT5B	ENSG00000167889
BAALC	ENSG00000164929
ITPRIPL1	ENSG00000198885
RP11-712L6.5	ENSG00000255062
C14ORF132	ENSG00000227051
GPR162	ENSG00000250510
CELF4	ENSG00000101489
CITED1	ENSG00000125931
TOX	ENSG00000198846
Cluster 9
FGG	ENSG00000171557
BPIFA1	ENSG00000198183
SFTA3	ENSG00000229415
SFTPB	ENSG00000168878
FGB	ENSG00000171564
SFTPA1	ENSG00000122852
PAEP	ENSG00000122133
GPR116	ENSG00000069122
FGA	ENSG00000171560
NKX2-1	ENSG00000136352
MUC21	ENSG00000204544
SFTA2	ENSG00000196260
CATSPER1	ENSG00000175294
CSF2	ENSG00000164400
STEAP4	ENSG00000127954
TMEM156	ENSG00000121895
SFTPA2	ENSG00000185303
FGL1	ENSG00000104760
TMC5	ENSG00000103534
CALCA	ENSG00000110680
CFH	ENSG00000000971
TMPRSS11E	ENSG00000087128
C4BPA	ENSG00000123838
VSTM2L	ENSG00000132821
TREM1	ENSG00000124731
SLC34A2	ENSG00000157765
SLC22A31	ENSG00000259803
TRIM54	ENSG00000138100
B3GNT6	ENSG00000198488
FAM83A	ENSG00000147689
ROS1	ENSG00000047936
EREG	ENSG00000124882
CYP24A1	ENSG00000019186
CSF2RA	ENSG00000198223
NAPSA	ENSG00000131400
AXL	ENSG00000167601
IL6	ENSG00000136244
LRRN4	ENSG00000125872
NNMT	ENSG00000166741
PNMA2	ENSG00000240694
ICAM4	ENSG00000105371
TGM2	ENSG00000198959
KDR	ENSG00000128052
FOXJ1	ENSG00000129654
PTGER1	ENSG00000160951
LY96	ENSG00000154589
TMEM88B	ENSG00000205116
CXCL17	ENSG00000189377
EDIL3	ENSG00000164176
RP11-47I22.3	ENSG00000232774
FAM20A	ENSG00000108950
C16ORF89	ENSG00000153446
EPHX3	ENSG00000105131
CEACAM6	ENSG00000086548
IL17C	ENSG00000124391
NT5E	ENSG00000135318
CST6	ENSG00000175315
ADAMTS10	ENSG00000142303
WNT7B	ENSG00000188064
LGSN	ENSG00000146166
HBQ1	ENSG00000086506
MMP28	ENSG00000129270
KPNA7	ENSG00000185467
AGT	ENSG00000135744
ATP10A	ENSG00000206190
CXCL2	ENSG00000081041
CDA	ENSG00000158825
SLCO2A1	ENSG00000174640
C8ORF31	ENSG00000177335
GPR115	ENSG00000153294
CP	ENSG00000047457
TFPI	ENSG00000003436
TRPM8	ENSG00000144481
NRP1	ENSG00000099250
G0S2	ENSG00000123689
SLC26A9	ENSG00000174502
P2RY6	ENSG00000171631
VEGFC	ENSG00000150630
C1ORF61	ENSG00000125462
MMP24	ENSG00000125966
DPYD	ENSG00000188641
BATF	ENSG00000156127
MFSD7	ENSG00000169026
ELFN2	ENSG00000166897
GNA14	ENSG00000156049
DNALI1	ENSG00000163879
MUC16	ENSG00000181143
SDR16C5	ENSG00000170786
SPOCD1	ENSG00000134668
SERPINA1	ENSG00000197249
BEAN1	ENSG00000166546
FOLR1	ENSG00000110195
MT1A	ENSG00000205362
ITGB2	ENSG00000160255
CXCL6	ENSG00000124875
PON3	ENSG00000105852
DNAJB13	ENSG00000187726
RGS20	ENSG00000147509
PRDM8	ENSG00000152784
CREB3L1	ENSG00000157613
COL4A3	ENSG00000169031
SEMA3E	ENSG00000170381
SAA1	ENSG00000173432
MUC4	ENSG00000145113
LMO3	ENSG00000048540
TFPI2	ENSG00000105825
TNFRSF10C	ENSG00000173535
KISS1	ENSG00000170498
C15ORF48	ENSG00000166920
NTF4	ENSG00000225950
SCIN	ENSG00000006747
SLC22A18AS	ENSG00000254827
TMEM92	ENSG00000167105
TMEM200B	ENSG00000253304
BHMT2	ENSG00000132840
SOD3	ENSG00000109610
SAA2	ENSG00000134339
LTB	ENSG00000227507
SNCG	ENSG00000173267
HPN	ENSG00000105707
ALPK3	ENSG00000136383
VSIG1	ENSG00000101842
RAMP1	ENSG00000132329
SRPX2	ENSG00000102359
LHB	ENSG00000104826
ABCC3	ENSG00000108846
MALL	ENSG00000144063
CLDN9	ENSG00000213937
OSMR	ENSG00000145623
GPR110	ENSG00000153292
CABP4	ENSG00000175544
HS3ST1	ENSG00000002587
LRG1	ENSG00000171236
GDF15	ENSG00000130513
TNFRSF6B	ENSG00000243509
ADAP2	ENSG00000184060
C1ORF116	ENSG00000182795
SYT12	ENSG00000173227
EVA1A	ENSG00000115363
IL8	ENSG00000169429
ANKRD18B	ENSG00000230453
SEMA3A	ENSG00000075213
STK32A	ENSG00000169302
TGFBR3L	ENSG00000260001
CARD11	ENSG00000198286
GOLT1A	ENSG00000174567
DYSF	ENSG00000135636
PTGS2	ENSG00000073756
RRAD	ENSG00000166592
EEF1A2	ENSG00000101210
CCR10	ENSG00000184451
SERPINF2	ENSG00000167711
ARSJ	ENSG00000180801
CNTD2	ENSG00000105219
C8ORF4	ENSG00000176907
ACOX2	ENSG00000168306
ICAM2	ENSG00000108622
DNAJC12	ENSG00000108176
ARHGAP40	ENSG00000124143
PLAU	ENSG00000122861
FAP	ENSG00000078098
PCP4	ENSG00000183036
RORC	ENSG00000143365
PDZK1IP1	ENSG00000162366
LTBP2	ENSG00000119681
CLIC6	ENSG00000159212
C19ORF81	ENSG00000235034
PKD1L2	ENSG00000166473
GPR39	ENSG00000183840
VASN	ENSG00000168140
FIBCD1	ENSG00000130720
GAL3ST1	ENSG00000128242
AMIGO2	ENSG00000139211
C1ORF170	ENSG00000187642
MSLN	ENSG00000102854
COL6A1	ENSG00000142156
HOPX	ENSG00000171476
S100A5	ENSG00000196420
