# Supplementary material for: Whole transcriptome profiling of patient-derived xenograft models as a tool to identify both tumor and stromal specific biomarkers
Source: Oncotarget. 2016 Mar 9;7(15):20773–87. doi: 10.18632/oncotarget.8014 (PMC4991491; doi:10.18632/oncotarget.8014)
Supplement: Supplementary file 4 [file oncotarget-07-20773-s004.xlsx]

## Sheet: S6
Table S6: Mouse cluster functional enrichment (functions achieving significant enrichment at Benjamini p<0.01)
Category	ID	Name	Source	p-value	q-value Bonferroni	q-value FDR B&H	q-value FDR B&Y	Hit Count in Query List	Hit Count in Genome	Hit in Query List
Cluster 1
GO: Cellular Component	GO:0005811	lipid particle		1.319e-08	9.495e-07	9.495e-07	4.615e-06	5	57	PLIN4,PLIN1,CES1,CIDEC,CIDEA
Pathway	198832	Adipogenesis	BioSystems: WikiPathways	1.619e-08	2.137e-06	2.137e-06	1.168e-05	6	133	CFD,RETN,ADIPOQ,PLIN1,PCK1,UCP1
GO: Biological Process	GO:0006639	acylglycerol metabolic process		1.227e-08	1.318e-05	6.918e-06	5.228e-05	6	123	GPD1,THRSP,PLIN1,CYP2E1,CES1,PCK1
GO: Biological Process	GO:0006638	neutral lipid metabolic process		1.288e-08	1.384e-05	6.918e-06	5.228e-05	6	124	GPD1,THRSP,PLIN1,CYP2E1,CES1,PCK1
GO: Biological Process	GO:0050873	brown fat cell differentiation		1.489e-07	0.0001599	5.331e-05	0.0004029	4	36	ADIPOQ,ADRB3,UCP1,MRAP
GO: Biological Process	GO:0006641	triglyceride metabolic process		4.11e-07	0.0004415	0.0001104	0.000834	5	115	GPD1,THRSP,PLIN1,CYP2E1,PCK1
Pathway	83042	PPAR signaling pathway	BioSystems: KEGG	2.153e-06	0.0002842	0.0001421	0.0007763	4	69	ADIPOQ,PLIN1,PCK1,UCP1
GO: Biological Process	GO:0046486	glycerolipid metabolic process		4.646e-06	0.00499	0.0008316	0.006284	6	337	GPD1,THRSP,PLIN1,CYP2E1,CES1,PCK1
GO: Biological Process	GO:0045444	fat cell differentiation		3.969e-06	0.004262	0.0008316	0.006284	5	182	RETN,ADIPOQ,ADRB3,UCP1,MRAP
GO: Biological Process	GO:0044255	cellular lipid metabolic process		1.883e-05	0.02022	0.002889	0.02183	8	922	GPD1,ACSM3,ADIPOQ,THRSP,PLIN1,CYP2E1,CES1,PCK1
Cluster 3
GO: Cellular Component	GO:0043292	contractile fiber		3.29e-71	6.909e-69	6.909e-69	4.095e-68	50	212	ABRA,MYH1,CACNA1S,MYH2,MYH4,MYH7,IGFN1,MYL1,MYL2,MYL3,MYOT,NRAP,ANK1,MYOM1,KLHL40,ACTA1,SYNPO2L,OBSCN,MYOZ2,TMOD4,TRIM54,CASQ1,KLHL41,ACTN2,ANKRD23,NEB,TTN,TCAP,CSRP3,RYR1,MYLK2,SMPX,SMTNL1,LDB3,XIRP2,ANKRD2,ITGB1BP2,MYPN,TRIM63,MYLPF,PYGM,MYOM2,TNNC2,MYO18B,TNNC1,TNNI1,TNNI2,TNNT3,ATP2A1,MYBPC1
GO: Cellular Component	GO:0030016	myofibril		1.054e-70	2.214e-68	1.107e-68	6.562e-68	49	199	ABRA,MYH1,CACNA1S,MYH2,MYH4,MYH7,IGFN1,MYL1,MYL2,MYL3,MYOT,NRAP,ANK1,MYOM1,KLHL40,ACTA1,SYNPO2L,OBSCN,MYOZ2,TMOD4,TRIM54,CASQ1,KLHL41,ACTN2,ANKRD23,NEB,TTN,TCAP,CSRP3,RYR1,MYLK2,SMPX,SMTNL1,LDB3,XIRP2,ANKRD2,ITGB1BP2,MYPN,TRIM63,PYGM,MYOM2,TNNC2,MYO18B,TNNC1,TNNI1,TNNI2,TNNT3,ATP2A1,MYBPC1
GO: Cellular Component	GO:0044449	contractile fiber part		2.195e-69	4.61e-67	1.227e-67	7.272e-67	48	193	ABRA,MYH1,CACNA1S,MYH2,MYH4,MYH7,IGFN1,MYL1,MYL2,MYL3,MYOT,ANK1,MYOM1,KLHL40,ACTA1,SYNPO2L,OBSCN,MYOZ2,TMOD4,TRIM54,CASQ1,KLHL41,ACTN2,ANKRD23,NEB,TTN,TCAP,CSRP3,RYR1,MYLK2,SMPX,SMTNL1,LDB3,XIRP2,ANKRD2,ITGB1BP2,MYPN,TRIM63,MYLPF,PYGM,MYOM2,TNNC2,MYO18B,TNNC1,TNNI1,TNNI2,TNNT3,ATP2A1
GO: Cellular Component	GO:0030017	sarcomere		2.337e-69	4.908e-67	1.227e-67	7.272e-67	47	177	ABRA,MYH1,CACNA1S,MYH2,MYH4,MYH7,IGFN1,MYL1,MYL2,MYL3,MYOT,ANK1,MYOM1,KLHL40,ACTA1,SYNPO2L,OBSCN,MYOZ2,TMOD4,TRIM54,CASQ1,KLHL41,ACTN2,ANKRD23,NEB,TTN,TCAP,CSRP3,RYR1,MYLK2,SMPX,SMTNL1,LDB3,XIRP2,ANKRD2,ITGB1BP2,MYPN,TRIM63,PYGM,MYOM2,TNNC2,MYO18B,TNNC1,TNNI1,TNNI2,TNNT3,ATP2A1
GO: Biological Process	GO:0006936	muscle contraction		2.736e-48	3.103e-45	3.103e-45	2.362e-44	42	295	MYBPH,MYH1,CACNA1S,MYH2,MYH4,MYH7,CACNG1,MYL1,MYL2,MYL3,MYOT,MYOM1,SGCA,MB,ACTA1,TMOD4,CASQ1,KLHL41,ACTN2,NEB,JSRP1,PGAM2,TTN,TRDN,TCAP,CSRP3,RYR1,MYLK2,SMPX,CKMT2,ANKRD2,SCN4B,TRIM63,MYOM2,TNNC2,TNNC1,TNNI1,TNNI2,TNNT3,ATP2A1,MYBPC1,MYBPC2
GO: Biological Process	GO:0003012	muscle system process		1.586e-46	1.798e-43	8.991e-44	6.843e-43	43	352	MYBPH,TRIM72,MYH1,CACNA1S,MYH2,MYH4,MYH7,CACNG1,MYL1,MYL2,MYL3,MYOT,MYOM1,SGCA,MB,ACTA1,TMOD4,CASQ1,KLHL41,ACTN2,NEB,JSRP1,PGAM2,TTN,TRDN,TCAP,CSRP3,RYR1,MYLK2,SMPX,CKMT2,ANKRD2,SCN4B,TRIM63,MYOM2,TNNC2,TNNC1,TNNI1,TNNI2,TNNT3,ATP2A1,MYBPC1,MYBPC2
GO: Cellular Component	GO:0031674	I band		2.678e-38	5.625e-36	1.125e-36	6.667e-36	28	124	CACNA1S,MYH7,IGFN1,MYL3,MYOT,ANK1,SYNPO2L,OBSCN,MYOZ2,TRIM54,CASQ1,ACTN2,ANKRD23,NEB,TTN,TCAP,CSRP3,RYR1,SMTNL1,LDB3,XIRP2,ANKRD2,ITGB1BP2,MYPN,TRIM63,PYGM,MYO18B,ATP2A1
GO: Biological Process	GO:0030049	muscle filament sliding		2.428e-33	2.754e-30	9.179e-31	6.986e-30	19	39	MYH2,MYH4,MYH7,MYL1,MYL2,MYL3,ACTA1,ACTN2,NEB,TTN,TCAP,MYLK2,TNNC2,TNNC1,TNNI1,TNNI2,TNNT3,MYBPC1,MYBPC2
GO: Biological Process	GO:0033275	actin-myosin filament sliding		4.605e-33	5.222e-30	1.305e-30	9.936e-30	19	40	MYH2,MYH4,MYH7,MYL1,MYL2,MYL3,ACTA1,ACTN2,NEB,TTN,TCAP,MYLK2,TNNC2,TNNC1,TNNI1,TNNI2,TNNT3,MYBPC1,MYBPC2
GO: Molecular Function	GO:0008092	cytoskeletal protein binding		1.964e-31	6.186e-29	6.186e-29	3.917e-28	43	792	ABRA,MYH1,MYH2,MYH4,AMPD1,MYH7,XIRP1,MYL2,MYL3,MYOT,NRAP,ANK1,ACTA1,SYNPO2L,OBSCN,MYOZ2,TMOD4,TRIM54,ACTN2,ANKRD23,NEB,LMOD2,TTN,TCAP,CSRP3,MYLK2,LMOD3,LDB3,MYOZ1,XIRP2,ANKRD2,MYPN,TRIM63,COBL,TNNC2,MYO18B,TNNC1,TNNI1,TNNI2,TNNT3,CAP2,MYBPC1,MYBPC2
Cluster 5
GO: Biological Process	GO:1990266	neutrophil migration		1.265e-11	1.121e-08	1.121e-08	8.253e-08	7	68	TREM1,S100A8,IL1A,CXCL2,AMICA1,CXCL3,CXCR2
GO: Biological Process	GO:0006955	immune response		6.732e-11	5.964e-08	2.393e-08	1.763e-07	16	1416	IRG1,TREM1,S100A8,CLEC4E,CSF3,IL1A,CXCL6,IL18RAP,CXCL2,AMICA1,CXCL3,IL1R2,IL36G,MARCO,MEFV,CXCR2
GO: Biological Process	GO:0097530	granulocyte migration		8.104e-11	7.18e-08	2.393e-08	1.763e-07	7	88	TREM1,S100A8,IL1A,CXCL2,AMICA1,CXCL3,CXCR2
GO: Biological Process	GO:0009611	response to wounding		1.63e-10	1.444e-07	3.61e-08	2.659e-07	15	1255	IRG1,TREM1,S100A8,IL1A,CXCL6,IL18RAP,CXCL2,AMICA1,CXCL3,IL36G,F10,MEFV,FPR2,CXCR2,SERPINB2
GO: Biological Process	GO:0006954	inflammatory response		1.18e-09	1.046e-06	1.494e-07	1.1e-06	11	599	IRG1,S100A8,IL1A,CXCL6,IL18RAP,CXCL2,CXCL3,IL36G,MEFV,FPR2,CXCR2
GO: Biological Process	GO:0097529	myeloid leukocyte migration		1.034e-09	9.161e-07	1.494e-07	1.1e-06	7	126	TREM1,S100A8,IL1A,CXCL2,AMICA1,CXCL3,CXCR2
GO: Biological Process	GO:0030593	neutrophil chemotaxis		9.123e-10	8.083e-07	1.494e-07	1.1e-06	6	66	TREM1,S100A8,CXCL2,AMICA1,CXCL3,CXCR2
GO: Biological Process	GO:0071621	granulocyte chemotaxis		3.454e-09	3.06e-06	3.825e-07	2.817e-06	6	82	TREM1,S100A8,CXCL2,AMICA1,CXCL3,CXCR2
GO: Biological Process	GO:0060326	cell chemotaxis		3.608e-08	3.197e-05	3.552e-06	2.616e-05	7	210	TREM1,S100A8,CXCL6,CXCL2,AMICA1,CXCL3,CXCR2
Pathway	83051	Cytokine-cytokine receptor interaction	BioSystems: KEGG	3.32e-08	5.512e-06	5.512e-06	3.138e-05	8	265	CSF3,IL1A,CXCL6,IL18RAP,CXCL2,CXCL3,IL1R2,CXCR2
