# Supplementary material for: Whole transcriptome profiling of patient-derived xenograft models as a tool to identify both tumor and stromal specific biomarkers
Source: Oncotarget. 2016 Mar 9;7(15):20773–87. doi: 10.18632/oncotarget.8014 (PMC4991491; doi:10.18632/oncotarget.8014)
Supplement: Supplementary file 5 [file oncotarget-07-20773-s005.xlsx]

## Sheet: S7
Table S7: Gene expression correlation between human CDH1 and mouse genes
Gene name	Ensembl ID	r
Col8a1	ENSMUSG00000068196	0.67
Timp3	ENSMUSG00000020044	0.55
C1qtnf3	ENSMUSG00000058914	0.54
Unc5b	ENSMUSG00000020099	0.53
Piezo2	ENSMUSG00000041482	0.52
Cx3cr1	ENSMUSG00000052336	0.51
Cdkn2b	ENSMUSG00000073802	0.51
Igfbp2	ENSMUSG00000039323	0.49
Serpine2	ENSMUSG00000026249	0.48
C1qtnf5	ENSMUSG00000079592	0.48
Tmem204	ENSMUSG00000024168	0.47
Phldb2	ENSMUSG00000033149	0.47
Nkd2	ENSMUSG00000021567	0.46
Sept4	ENSMUSG00000020486	0.45
Tgfb3	ENSMUSG00000021253	0.45
1810011H11Rik	ENSMUSG00000041707	0.44
Fam198b	ENSMUSG00000027955	0.43
Heyl	ENSMUSG00000032744	0.43
Islr	ENSMUSG00000037206	0.43
Cdkn2a	ENSMUSG00000044303	0.43
Nuak1	ENSMUSG00000020032	0.42
Thbs2	ENSMUSG00000023885	0.42
Fat1	ENSMUSG00000070047	0.42
Fhl2	ENSMUSG00000008136	0.41
Mgp	ENSMUSG00000030218	0.41
Cpxm2	ENSMUSG00000030862	0.41
F2r	ENSMUSG00000048376	0.41
Fcrls	ENSMUSG00000015852	0.4
Myl9	ENSMUSG00000067818	0.4
Ctgf	ENSMUSG00000019997	0.39
Myh10	ENSMUSG00000020900	0.39
Itga11	ENSMUSG00000032243	0.39
Spry1	ENSMUSG00000037211	0.39
Csrp2	ENSMUSG00000020186	0.38
Rgs5	ENSMUSG00000026678	0.38
Olfml3	ENSMUSG00000027848	0.38
Rasl11b	ENSMUSG00000049907	0.38
Cd83	ENSMUSG00000015396	0.37
Mrc2	ENSMUSG00000020695	0.37
Mxra7	ENSMUSG00000020814	0.37
Ptn	ENSMUSG00000029838	0.37
Cdh11	ENSMUSG00000031673	0.37
Eogt	ENSMUSG00000035245	0.37
Ramp3	ENSMUSG00000041046	0.37
Fmod	ENSMUSG00000041559	0.37
Loxl3	ENSMUSG00000000693	0.36
Pla1a	ENSMUSG00000002847	0.36
Col11a1	ENSMUSG00000027966	0.36
Bhlhe41	ENSMUSG00000030256	0.36
Ptgs1	ENSMUSG00000047250	0.36
Col8a2	ENSMUSG00000056174	0.36
Cx3cl1	ENSMUSG00000031778	0.34
Ccnd2	ENSMUSG00000000184	0.33
Arhgef40	ENSMUSG00000004562	0.33
Sdc2	ENSMUSG00000022261	0.33
Mylk	ENSMUSG00000022836	0.33
Sema6d	ENSMUSG00000027200	0.33
Pdgfrl	ENSMUSG00000031595	0.33
Bace1	ENSMUSG00000032086	0.33
Pmepa1	ENSMUSG00000038400	0.33
Ccdc80	ENSMUSG00000022665	0.32
Snai2	ENSMUSG00000022676	0.32
Cdc42bpa	ENSMUSG00000026490	0.32
Gpc4	ENSMUSG00000031119	0.32
Cadm1	ENSMUSG00000032076	0.32
Cspg4	ENSMUSG00000032911	0.32
Mical2	ENSMUSG00000038244	0.32
Cilp	ENSMUSG00000042254	0.32
Podxl	ENSMUSG00000025608	0.31
Cd59a	ENSMUSG00000032679	0.31
Kcne3	ENSMUSG00000035165	0.31
Tmem98	ENSMUSG00000035413	0.31
Etv4	ENSMUSG00000017724	0.3
Aspn	ENSMUSG00000021388	0.3
Rapgef3	ENSMUSG00000022469	0.3
Gatm	ENSMUSG00000027199	0.3
Itgax	ENSMUSG00000030789	0.3
Srpx2	ENSMUSG00000031253	0.3
Lars2	ENSMUSG00000035202	0.3
Spon1	ENSMUSG00000038156	0.3
Fndc1	ENSMUSG00000071984	0.3
Jup	ENSMUSG00000001552	0.29
Slamf9	ENSMUSG00000026548	0.29
Dkk3	ENSMUSG00000030772	0.29
Myo1d	ENSMUSG00000035441	0.29
Ephx1	ENSMUSG00000038776	0.29
Thbs1	ENSMUSG00000040152	0.29
Fam167b	ENSMUSG00000050493	0.29
Blnk	ENSMUSG00000061132	0.29
Tead3	ENSMUSG00000002249	0.28
Slc9a3r2	ENSMUSG00000002504	0.28
Clec11a	ENSMUSG00000004473	0.28
Cacna1g	ENSMUSG00000020866	0.28
Ednra	ENSMUSG00000031616	0.28
Slco2a1	ENSMUSG00000032548	0.28
Itgbl1	ENSMUSG00000032925	0.28
Msrb3	ENSMUSG00000051236	0.28
Actg2	ENSMUSG00000059430	0.28
Mmp11	ENSMUSG00000000901	0.27
Wisp1	ENSMUSG00000005124	0.27
Plau	ENSMUSG00000021822	0.27
Adamts10	ENSMUSG00000024299	0.27
Plxdc2	ENSMUSG00000026748	0.27
Gnb4	ENSMUSG00000027669	0.27
Rgs12	ENSMUSG00000029101	0.27
Nov	ENSMUSG00000037362	0.27
Trp53bp1	ENSMUSG00000043909	0.27
Cthrc1	ENSMUSG00000054196	0.27
B3gnt9	ENSMUSG00000069920	0.27
Foxs1	ENSMUSG00000074676	0.27
Ltbp2	ENSMUSG00000002020	0.26
Nes	ENSMUSG00000004891	0.26
Arhgef25	ENSMUSG00000019467	0.26
Flt4	ENSMUSG00000020357	0.26
Mdk	ENSMUSG00000027239	0.26
Spp1	ENSMUSG00000029304	0.26
Slco2b1	ENSMUSG00000030737	0.26
Gas6	ENSMUSG00000031451	0.26
P4ha3	ENSMUSG00000051048	0.26
Lrrc15	ENSMUSG00000052316	0.26
Hs6st2	ENSMUSG00000062184	0.26
Ntn4	ENSMUSG00000020019	0.25
Ptk7	ENSMUSG00000023972	0.25
Slc20a1	ENSMUSG00000027397	0.25
Nox4	ENSMUSG00000030562	0.25
Tead2	ENSMUSG00000030796	0.25
Plat	ENSMUSG00000031538	0.25
Antxr1	ENSMUSG00000033420	0.25
Twist1	ENSMUSG00000035799	0.25
Fzd1	ENSMUSG00000044674	0.25
Mmgt2	ENSMUSG00000048497	0.25
Cxx1c	ENSMUSG00000051851	0.25
Fap	ENSMUSG00000000392	0.24
Aqp1	ENSMUSG00000004655	0.24
Cd180	ENSMUSG00000021624	0.24
Hes1	ENSMUSG00000022528	0.24
Cd74	ENSMUSG00000024610	0.24
Tspan18	ENSMUSG00000027217	0.24
Sorcs2	ENSMUSG00000029093	0.24
Tgfb1i1	ENSMUSG00000030782	0.24
Prrx2	ENSMUSG00000039476	0.24
Atp8b2	ENSMUSG00000060671	0.24
Gzmc	ENSMUSG00000079186	0.24
Bok	ENSMUSG00000026278	0.23
Dll4	ENSMUSG00000027314	0.23
Mfap5	ENSMUSG00000030116	0.23
Ncam1	ENSMUSG00000039542	0.23
Camk2n1	ENSMUSG00000046447	0.23
Palld	ENSMUSG00000058056	0.23
Fxyd6	ENSMUSG00000066705	0.23
Ccnd1	ENSMUSG00000070348	0.23
Rasgrp3	ENSMUSG00000071042	0.23
H2-Ab1	ENSMUSG00000073421	0.23
Crlf1	ENSMUSG00000007888	0.22
Adam19	ENSMUSG00000011256	0.22
Ank	ENSMUSG00000022265	0.22
Banp	ENSMUSG00000025316	0.22
Ddah1	ENSMUSG00000028194	0.22
Pdzrn3	ENSMUSG00000035357	0.22
Bpgm	ENSMUSG00000038871	0.22
Col10a1	ENSMUSG00000039462	0.22
C1qtnf2	ENSMUSG00000046491	0.22
Zfpm1	ENSMUSG00000049577	0.22
Cd248	ENSMUSG00000056481	0.22
Sept5	ENSMUSG00000072214	0.22
H2-DMb1	ENSMUSG00000079547	0.22
Lrrc32	ENSMUSG00000090958	0.22
Efnb2	ENSMUSG00000001300	0.21
Sulf1	ENSMUSG00000016918	0.21
Fam20a	ENSMUSG00000020614	0.21
Lbh	ENSMUSG00000024063	0.21
Sh3d19	ENSMUSG00000028082	0.21
Mib2	ENSMUSG00000029060	0.21
Mmp23	ENSMUSG00000029061	0.21
Kank2	ENSMUSG00000032194	0.21
Ch25h	ENSMUSG00000050370	0.21
Map6	ENSMUSG00000055407	0.21
Slit3	ENSMUSG00000056427	0.21
Sulf2	ENSMUSG00000006800	0.2
Sardh	ENSMUSG00000009614	0.2
Igfbp4	ENSMUSG00000017493	0.2
Syngr1	ENSMUSG00000022415	0.2
Mr1	ENSMUSG00000026471	0.2
Ushbp1	ENSMUSG00000034911	0.2
Gja4	ENSMUSG00000050234	0.2
Trp53i11	ENSMUSG00000068735	0.2
Apcdd1	ENSMUSG00000071847	0.2
Dact3	ENSMUSG00000078794	0.2
Fyn	ENSMUSG00000019843	0.19
Runx1	ENSMUSG00000022952	0.19
Ms4a4d	ENSMUSG00000024678	0.19
Pkn3	ENSMUSG00000026785	0.19
Dnm1	ENSMUSG00000026825	0.19
Cd72	ENSMUSG00000028459	0.19
Podn	ENSMUSG00000028600	0.19
Crispld2	ENSMUSG00000031825	0.19
Oaf	ENSMUSG00000032014	0.19
Notch3	ENSMUSG00000038146	0.19
Ltbp4	ENSMUSG00000040488	0.19
Col16a1	ENSMUSG00000040690	0.19
Gpr153	ENSMUSG00000042804	0.19
Aplnr	ENSMUSG00000044338	0.19
Cnrip1	ENSMUSG00000044629	0.19
Mmp12	ENSMUSG00000049723	0.19
Mettl17	ENSMUSG00000004561	0.18
Gzme	ENSMUSG00000022156	0.18
Col14a1	ENSMUSG00000022371	0.18
Adamts1	ENSMUSG00000022893	0.18
Smoc2	ENSMUSG00000023886	0.18
Apbb2	ENSMUSG00000029207	0.18
Flt1	ENSMUSG00000029648	0.18
Myo7a	ENSMUSG00000030761	0.18
Parm1	ENSMUSG00000034981	0.18
Zdhhc1	ENSMUSG00000039199	0.18
Kirrel	ENSMUSG00000041734	0.18
Mfap4	ENSMUSG00000042436	0.18
Smco4	ENSMUSG00000058173	0.18
Pla2g16	ENSMUSG00000060675	0.18
Icosl	ENSMUSG00000000732	0.17
Leprel4	ENSMUSG00000006931	0.17
Scarf2	ENSMUSG00000012017	0.17
Fstl3	ENSMUSG00000020325	0.17
Cygb	ENSMUSG00000020810	0.17
Gadd45g	ENSMUSG00000021453	0.17
Gpihbp1	ENSMUSG00000022579	0.17
Nfatc4	ENSMUSG00000023411	0.17
Rgs16	ENSMUSG00000026475	0.17
Pdgfc	ENSMUSG00000028019	0.17
Nos3	ENSMUSG00000028978	0.17
Hpgds	ENSMUSG00000029919	0.17
Mgll	ENSMUSG00000033174	0.17
H2-Aa	ENSMUSG00000036594	0.17
Inhbb	ENSMUSG00000037035	0.17
A230050P20Rik	ENSMUSG00000038884	0.17
Rbms3	ENSMUSG00000039607	0.17
Rasal3	ENSMUSG00000052142	0.17
Dbp	ENSMUSG00000059824	0.17
Rpl35a	ENSMUSG00000060636	0.17
Smo	ENSMUSG00000001761	0.16
Smpd2	ENSMUSG00000019822	0.16
Ly86	ENSMUSG00000021423	0.16
Vcl	ENSMUSG00000021823	0.16
Jag1	ENSMUSG00000027276	0.16
Pear1	ENSMUSG00000028073	0.16
Gpc1	ENSMUSG00000034220	0.16
Sema7a	ENSMUSG00000038264	0.16
Creb3l2	ENSMUSG00000038648	0.16
Hic1	ENSMUSG00000043099	0.16
Aqp5	ENSMUSG00000044217	0.16
Gzmd	ENSMUSG00000059256	0.16
Retnla	ENSMUSG00000061100	0.16
Cbx6	ENSMUSG00000089715	0.16
Bcl2a1b	ENSMUSG00000089929	0.16
Hoxc6	ENSMUSG00000001661	0.15
Piezo1	ENSMUSG00000014444	0.15
Pcgf2	ENSMUSG00000018537	0.15
Moxd1	ENSMUSG00000020000	0.15
Tmcc3	ENSMUSG00000020023	0.15
Nid2	ENSMUSG00000021806	0.15
Ston1	ENSMUSG00000033855	0.15
Cdc42ep3	ENSMUSG00000036533	0.15
Akap12	ENSMUSG00000038587	0.15
Gpr176	ENSMUSG00000040133	0.15
Prelp	ENSMUSG00000041577	0.15
Lgalsl	ENSMUSG00000042363	0.15
Gm22	ENSMUSG00000043903	0.15
Ctxn1	ENSMUSG00000048644	0.15
Lamb2	ENSMUSG00000052911	0.15
Cd300lb	ENSMUSG00000063193	0.15
Cacnb3	ENSMUSG00000003352	0.14
Abhd8	ENSMUSG00000007950	0.14
Fam101b	ENSMUSG00000020846	0.14
Emp2	ENSMUSG00000022505	0.14
Ehd3	ENSMUSG00000024065	0.14
Map4k2	ENSMUSG00000024948	0.14
Col7a1	ENSMUSG00000025650	0.14
1500015O10Rik	ENSMUSG00000026051	0.14
Igfbp5	ENSMUSG00000026185	0.14
Stk39	ENSMUSG00000027030	0.14
Stmn1	ENSMUSG00000028832	0.14
Eln	ENSMUSG00000029675	0.14
Chpf	ENSMUSG00000032997	0.14
Sema3f	ENSMUSG00000034684	0.14
Rgs4	ENSMUSG00000038530	0.14
Ndufa4l2	ENSMUSG00000040280	0.14
Irgm1	ENSMUSG00000046879	0.14
Adam12	ENSMUSG00000054555	0.14
Tmem150a	ENSMUSG00000055912	0.14
Hoxc8	ENSMUSG00000001657	0.13
Nav1	ENSMUSG00000009418	0.13
Notch4	ENSMUSG00000015468	0.13
Mfng	ENSMUSG00000018169	0.13
Copz2	ENSMUSG00000018672	0.13
Aoc3	ENSMUSG00000019326	0.13
Mtss1	ENSMUSG00000022353	0.13
Pcsk5	ENSMUSG00000024713	0.13
Cpeb1	ENSMUSG00000025586	0.13
Hivep3	ENSMUSG00000028634	0.13
Gpnmb	ENSMUSG00000029816	0.13
Il34	ENSMUSG00000031750	0.13
Ntpcr	ENSMUSG00000031851	0.13
Tnks1bp1	ENSMUSG00000033955	0.13
Mfsd12	ENSMUSG00000034854	0.13
Enpp1	ENSMUSG00000037370	0.13
Man2a2	ENSMUSG00000038886	0.13
Arhgef15	ENSMUSG00000052921	0.13
Iigp1	ENSMUSG00000054072	0.13
Rai1	ENSMUSG00000062115	0.13
Nrarp	ENSMUSG00000078202	0.13
Adamts4	ENSMUSG00000006403	0.12
Lphn1	ENSMUSG00000013033	0.12
Prpf40b	ENSMUSG00000023007	0.12
Nckap5l	ENSMUSG00000023009	0.12
Maged2	ENSMUSG00000025268	0.12
Cwc22	ENSMUSG00000027014	0.12
Htra3	ENSMUSG00000029096	0.12
Tspan9	ENSMUSG00000030352	0.12
Porcn	ENSMUSG00000031169	0.12
Loxl1	ENSMUSG00000032334	0.12
Mdfi	ENSMUSG00000032717	0.12
Uaca	ENSMUSG00000034485	0.12
Palm	ENSMUSG00000035863	0.12
Eltd1	ENSMUSG00000039167	0.12
Ldb2	ENSMUSG00000039706	0.12
Fbxw4	ENSMUSG00000040913	0.12
Esm1	ENSMUSG00000042379	0.12
Penk	ENSMUSG00000045573	0.12
Kdr	ENSMUSG00000062960	0.12
Tspan6	ENSMUSG00000067377	0.12
Ahnak2	ENSMUSG00000072812	0.12
Homer3	ENSMUSG00000003573	0.11
Crip2	ENSMUSG00000006356	0.11
Ptprs	ENSMUSG00000013236	0.11
Smtn	ENSMUSG00000020439	0.11
Fbln5	ENSMUSG00000021186	0.11
Ltbp3	ENSMUSG00000024940	0.11
Farp1	ENSMUSG00000025555	0.11
Svep1	ENSMUSG00000028369	0.11
H2-DMa	ENSMUSG00000037649	0.11
Xaf1	ENSMUSG00000040483	0.11
Rasl12	ENSMUSG00000041696	0.11
Gpr133	ENSMUSG00000044017	0.11
Gchfr	ENSMUSG00000046814	0.11
Bmyc	ENSMUSG00000049086	0.11
1810011O10Rik	ENSMUSG00000056313	0.11
Ece1	ENSMUSG00000057530	0.11
Smim1	ENSMUSG00000078350	0.11
Ckb	ENSMUSG00000001270	0.1
Angptl2	ENSMUSG00000004105	0.1
Rcn1	ENSMUSG00000005973	0.1
Slc29a3	ENSMUSG00000020100	0.1
Cxcl14	ENSMUSG00000021508	0.1
Steap3	ENSMUSG00000026389	0.1
Wdsub1	ENSMUSG00000026988	0.1
Mthfsd	ENSMUSG00000031816	0.1
Bcar1	ENSMUSG00000031955	0.1
Wtip	ENSMUSG00000036459	0.1
Cpe	ENSMUSG00000037852	0.1
Vasn	ENSMUSG00000039646	0.1
Nbl1	ENSMUSG00000041120	0.1
Meis3	ENSMUSG00000041420	0.1
Rpl21	ENSMUSG00000041453	0.1
Rbp1	ENSMUSG00000046402	0.1
Smagp	ENSMUSG00000053559	0.1
Cacng7	ENSMUSG00000069806	0.1
Hba-a2	ENSMUSG00000069917	0.1
Grem1	ENSMUSG00000074934	0.1
Bcl2a1d	ENSMUSG00000096581	0.1
Dcakd	ENSMUSG00000020935	0.09
Pxdc1	ENSMUSG00000021411	0.09
Abcc9	ENSMUSG00000030249	0.09
Tjp1	ENSMUSG00000030516	0.09
Lzts2	ENSMUSG00000035342	0.09
Spsb1	ENSMUSG00000039911	0.09
Arsb	ENSMUSG00000042082	0.09
Eml1	ENSMUSG00000058070	0.09
Ccser2	ENSMUSG00000058690	0.09
Rps26-ps1	ENSMUSG00000059775	0.09
Mfap2	ENSMUSG00000060572	0.09
Cdc42ep5	ENSMUSG00000063838	0.09
4931406P16Rik	ENSMUSG00000066571	0.09
Cxx1a	ENSMUSG00000067925	0.09
Clec10a	ENSMUSG00000000318	0.08
Parvg	ENSMUSG00000022439	0.08
Tnk2	ENSMUSG00000022791	0.08
C2	ENSMUSG00000024371	0.08
Lims2	ENSMUSG00000024395	0.08
Tmem132a	ENSMUSG00000024736	0.08
Tspan17	ENSMUSG00000025875	0.08
Cxcl9	ENSMUSG00000029417	0.08
Il17rc	ENSMUSG00000030281	0.08
Rrp8	ENSMUSG00000030888	0.08
Efnb1	ENSMUSG00000031217	0.08
Plod2	ENSMUSG00000032374	0.08
Scap	ENSMUSG00000032485	0.08
9430020K01Rik	ENSMUSG00000033960	0.08
Pkd2	ENSMUSG00000034462	0.08
1110032A03Rik	ENSMUSG00000037971	0.08
Fkbp14	ENSMUSG00000038074	0.08
Cercam	ENSMUSG00000039787	0.08
Lrrc17	ENSMUSG00000039883	0.08
Adamtsl5	ENSMUSG00000043822	0.08
Grrp1	ENSMUSG00000050105	0.08
Nlgn2	ENSMUSG00000051790	0.08
Cxx1b	ENSMUSG00000067924	0.08
Tgtp2	ENSMUSG00000078921	0.08
Clec7a	ENSMUSG00000079293	0.08
Srpx	ENSMUSG00000090084	0.08
Meox1	ENSMUSG00000001493	0.07
Fbln1	ENSMUSG00000006369	0.07
Rnf166	ENSMUSG00000014470	0.07
Pold2	ENSMUSG00000020471	0.07
Dlg4	ENSMUSG00000020886	0.07
Serf1	ENSMUSG00000021643	0.07
St6gal1	ENSMUSG00000022885	0.07
Tnfrsf12a	ENSMUSG00000023905	0.07
Cfh	ENSMUSG00000026365	0.07
Fam129a	ENSMUSG00000026483	0.07
Ifi44	ENSMUSG00000028037	0.07
Fam92a	ENSMUSG00000028218	0.07
Tnc	ENSMUSG00000028364	0.07
Alad	ENSMUSG00000028393	0.07
Trf	ENSMUSG00000032554	0.07
Afap1l1	ENSMUSG00000033032	0.07
Ptprm	ENSMUSG00000033278	0.07
Dysf	ENSMUSG00000033788	0.07
Loxl2	ENSMUSG00000034205	0.07
Kdelc2	ENSMUSG00000034487	0.07
Ttyh2	ENSMUSG00000034714	0.07
Eef2k	ENSMUSG00000035064	0.07
Abi3bp	ENSMUSG00000035258	0.07
H2-DMb2	ENSMUSG00000037548	0.07
Tmem135	ENSMUSG00000039428	0.07
Ifit2	ENSMUSG00000045932	0.07
Cxxc5	ENSMUSG00000046668	0.07
Sned1	ENSMUSG00000047793	0.07
Aldh7a1	ENSMUSG00000053644	0.07
Gimap4	ENSMUSG00000054435	0.07
H2-T23	ENSMUSG00000067212	0.07
Rabepk	ENSMUSG00000070953	0.07
Ifit3	ENSMUSG00000074896	0.07
Galnt2	ENSMUSG00000089704	0.07
N4bp3	ENSMUSG00000001053	0.06
Fblim1	ENSMUSG00000006219	0.06
Amotl1	ENSMUSG00000013076	0.06
Dnmt3a	ENSMUSG00000020661	0.06
Thbs4	ENSMUSG00000021702	0.06
Fgd2	ENSMUSG00000024013	0.06
Dpysl3	ENSMUSG00000024501	0.06
Flnb	ENSMUSG00000025278	0.06
Kcnj8	ENSMUSG00000030247	0.06
Unc45a	ENSMUSG00000030533	0.06
Itm2a	ENSMUSG00000031239	0.06
Rcn2	ENSMUSG00000032320	0.06
Cpz	ENSMUSG00000036596	0.06
Ormdl3	ENSMUSG00000038150	0.06
Plekhg5	ENSMUSG00000039713	0.06
Cldn5	ENSMUSG00000041378	0.06
Vwa1	ENSMUSG00000042116	0.06
Sox18	ENSMUSG00000046470	0.06
Efcab4a	ENSMUSG00000048200	0.06
Fzd2	ENSMUSG00000050288	0.06
Mmp13	ENSMUSG00000050578	0.06
Lair1	ENSMUSG00000055541	0.06
Gpc3	ENSMUSG00000055653	0.06
Ssbp3	ENSMUSG00000061887	0.06
Vamp5	ENSMUSG00000073002	0.06
Nme3	ENSMUSG00000073435	0.06
Acsf2	ENSMUSG00000076435	0.06
Ctsf	ENSMUSG00000083282	0.06
Tppp3	ENSMUSG00000014846	0.05
Galns	ENSMUSG00000015027	0.05
Jph2	ENSMUSG00000017817	0.05
Cyth3	ENSMUSG00000018001	0.05
Guk1	ENSMUSG00000020444	0.05
Pxdn	ENSMUSG00000020674	0.05
Fst	ENSMUSG00000021765	0.05
Aqp2	ENSMUSG00000023013	0.05
Fam132a	ENSMUSG00000023571	0.05
Aldh18a1	ENSMUSG00000025007	0.05
Speg	ENSMUSG00000026207	0.05
Itgav	ENSMUSG00000027087	0.05
Mrps5	ENSMUSG00000027374	0.05
Gbp3	ENSMUSG00000028268	0.05
St3gal2	ENSMUSG00000031749	0.05
Lyl1	ENSMUSG00000034041	0.05
Arhgap27	ENSMUSG00000034255	0.05
Cebpa	ENSMUSG00000034957	0.05
Thap3	ENSMUSG00000039759	0.05
Trp53i13	ENSMUSG00000044328	0.05
Cdc42ep1	ENSMUSG00000049521	0.05
Eva1b	ENSMUSG00000050212	0.05
Gm9844	ENSMUSG00000050347	0.05
Dennd4a	ENSMUSG00000053641	0.05
Fam105a	ENSMUSG00000056069	0.05
Glipr1	ENSMUSG00000056888	0.05
Hmgn3	ENSMUSG00000066456	0.05
Lrrn4cl	ENSMUSG00000071656	0.05
Gm10401	ENSMUSG00000072693	0.05
Spg7	ENSMUSG00000000738	0.04
Nr2f6	ENSMUSG00000002393	0.04
Ercc1	ENSMUSG00000003549	0.04
Tomm40l	ENSMUSG00000005674	0.04
Cd300lg	ENSMUSG00000017309	0.04
Anxa8	ENSMUSG00000021950	0.04
Impact	ENSMUSG00000024423	0.04
Rnaseh2c	ENSMUSG00000024925	0.04
Asph	ENSMUSG00000028207	0.04
Tpm2	ENSMUSG00000028464	0.04
B4galt2	ENSMUSG00000028541	0.04
Plk3	ENSMUSG00000028680	0.04
Pik3r2	ENSMUSG00000031834	0.04
Ssc5d	ENSMUSG00000035279	0.04
Cd276	ENSMUSG00000035914	0.04
Lum	ENSMUSG00000036446	0.04
Mvb12b	ENSMUSG00000038740	0.04
Col27a1	ENSMUSG00000045672	0.04
Kctd11	ENSMUSG00000046731	0.04
Pop5	ENSMUSG00000060152	0.04
Rps4y2	ENSMUSG00000063171	0.04
Phf11d	ENSMUSG00000068245	0.04
Arrdc3	ENSMUSG00000074794	0.04
Fibin	ENSMUSG00000074971	0.04
Fbxo9	ENSMUSG00000001366	0.03
P4ha2	ENSMUSG00000018906	0.03
Ogn	ENSMUSG00000021390	0.03
Il33	ENSMUSG00000024810	0.03
Pdgfa	ENSMUSG00000025856	0.03
Casp12	ENSMUSG00000025887	0.03
Exosc8	ENSMUSG00000027752	0.03
Polr3gl	ENSMUSG00000028104	0.03
Oasl2	ENSMUSG00000029561	0.03
Emc8	ENSMUSG00000031819	0.03
Usp10	ENSMUSG00000031826	0.03
Ets1	ENSMUSG00000032035	0.03
Fam189b	ENSMUSG00000032657	0.03
1810055G02Rik	ENSMUSG00000035372	0.03
Sugp2	ENSMUSG00000036054	0.03
Rpp25l	ENSMUSG00000036114	0.03
Apln	ENSMUSG00000037010	0.03
Slc20a2	ENSMUSG00000037656	0.03
Dexi	ENSMUSG00000038055	0.03
Akap2	ENSMUSG00000038729	0.03
Glb1	ENSMUSG00000045594	0.03
Bst2	ENSMUSG00000046718	0.03
Rpl29	ENSMUSG00000048758	0.03
Pld4	ENSMUSG00000052160	0.03
Scimp	ENSMUSG00000057135	0.03
H2-Eb1	ENSMUSG00000060586	0.03
Numbl	ENSMUSG00000063160	0.03
Siva1	ENSMUSG00000064326	0.03
mt-Atp8	ENSMUSG00000064356	0.03
Rab34	ENSMUSG00000002059	0.02
Cuedc1	ENSMUSG00000018378	0.02
Rmnd1	ENSMUSG00000019763	0.02
Zfyve21	ENSMUSG00000021286	0.02
Cd86	ENSMUSG00000022901	0.02
Ddr2	ENSMUSG00000026674	0.02
Dab2ip	ENSMUSG00000026883	0.02
B230118H07Rik	ENSMUSG00000027165	0.02
Cpxm1	ENSMUSG00000027408	0.02
Ptgfrn	ENSMUSG00000027864	0.02
Rab13	ENSMUSG00000027935	0.02
Ctsk	ENSMUSG00000028111	0.02
0610037L13Rik	ENSMUSG00000028608	0.02
Tfpi2	ENSMUSG00000029664	0.02
Creld1	ENSMUSG00000030284	0.02
Praf2	ENSMUSG00000031149	0.02
Robo4	ENSMUSG00000032125	0.02
Podxl2	ENSMUSG00000033152	0.02
Tie1	ENSMUSG00000033191	0.02
Dync1li2	ENSMUSG00000035770	0.02
Ppp1r14a	ENSMUSG00000037166	0.02
Mmrn2	ENSMUSG00000041445	0.02
Irf8	ENSMUSG00000041515	0.02
Dpm3	ENSMUSG00000042737	0.02
Id1	ENSMUSG00000042745	0.02
H2-T22	ENSMUSG00000056116	0.02
Arl16	ENSMUSG00000057594	0.02
Tor3a	ENSMUSG00000060519	0.02
Phf11b	ENSMUSG00000091649	0.02
Psmb9	ENSMUSG00000096727	0.02
Mdp1	ENSMUSG00000002329	0.01
Pou2f2	ENSMUSG00000008496	0.01
Apod	ENSMUSG00000022548	0.01
Serinc2	ENSMUSG00000023232	0.01
Gbf1	ENSMUSG00000025224	0.01
Sfrp2	ENSMUSG00000027996	0.01
Ppap2b	ENSMUSG00000028517	0.01
Smarcd3	ENSMUSG00000028949	0.01
Sipa1l3	ENSMUSG00000030583	0.01
Fah	ENSMUSG00000030630	0.01
Stard8	ENSMUSG00000031216	0.01
Lsm6	ENSMUSG00000031683	0.01
Isg15	ENSMUSG00000035692	0.01
Josd2	ENSMUSG00000038695	0.01
Pck2	ENSMUSG00000040618	0.01
Inhba	ENSMUSG00000041324	0.01
Nrep	ENSMUSG00000042834	0.01
B3gnt8	ENSMUSG00000059479	0.01
Gm10275	ENSMUSG00000069682	0.01
Osgin1	ENSMUSG00000074063	0.01
Vwf	ENSMUSG00000001930	0
Pgf	ENSMUSG00000004791	0
Mef2c	ENSMUSG00000005583	0
Vav2	ENSMUSG00000009621	0
Clip3	ENSMUSG00000013921	0
Igf1	ENSMUSG00000020053	0
Polrmt	ENSMUSG00000020329	0
Gfpt2	ENSMUSG00000020363	0
Ednrb	ENSMUSG00000022122	0
Fhl1	ENSMUSG00000023092	0
Sfi1	ENSMUSG00000023764	0
Pi16	ENSMUSG00000024011	0
Taf11	ENSMUSG00000024218	0
Pycr1	ENSMUSG00000025140	0
Cbr2	ENSMUSG00000025150	0
Ak1	ENSMUSG00000026817	0
Zbp1	ENSMUSG00000027514	0
Nceh1	ENSMUSG00000027698	0
Ptplad2	ENSMUSG00000028497	0
Gpx7	ENSMUSG00000028597	0
Arhgap25	ENSMUSG00000030047	0
Dmwd	ENSMUSG00000030410	0
Far1	ENSMUSG00000030759	0
Uba7	ENSMUSG00000032596	0
Lpar1	ENSMUSG00000038668	0
Lat2	ENSMUSG00000040751	0
Metap1d	ENSMUSG00000041921	0
Tmem229b	ENSMUSG00000046157	0
Rpsa-ps10	ENSMUSG00000047676	0
Il3ra	ENSMUSG00000068758	0
Il11ra1	ENSMUSG00000073889	0
Gm11175	ENSMUSG00000080058	0
Emr1	ENSMUSG00000004730	-0.01
Tspan13	ENSMUSG00000020577	-0.01
Wnt5a	ENSMUSG00000021994	-0.01
Tmem45a	ENSMUSG00000022754	-0.01
Igfbp6	ENSMUSG00000023046	-0.01
Pcbp4	ENSMUSG00000023495	-0.01
Fads3	ENSMUSG00000024664	-0.01
Schip1	ENSMUSG00000027777	-0.01
Wbp1	ENSMUSG00000030035	-0.01
Pole4	ENSMUSG00000030042	-0.01
Ldhb	ENSMUSG00000030246	-0.01
Lmo2	ENSMUSG00000032698	-0.01
Bet1	ENSMUSG00000032757	-0.01
BC026585	ENSMUSG00000033488	-0.01
Ndn	ENSMUSG00000033585	-0.01
Tpsb2	ENSMUSG00000033825	-0.01
Ccs	ENSMUSG00000034108	-0.01
Sesn1	ENSMUSG00000038332	-0.01
Arhgap18	ENSMUSG00000039031	-0.01
Sptssa	ENSMUSG00000044408	-0.01
Lonp2	ENSMUSG00000047866	-0.01
Grem2	ENSMUSG00000050069	-0.01
Cdr2l	ENSMUSG00000050910	-0.01
Plekhf1	ENSMUSG00000074170	-0.01
Nrbp2	ENSMUSG00000075590	-0.01
Sox4	ENSMUSG00000076431	-0.01
Nfix	ENSMUSG00000001911	-0.02
Btbd2	ENSMUSG00000003344	-0.02
Aprt	ENSMUSG00000006589	-0.02
Bicc1	ENSMUSG00000014329	-0.02
Bola1	ENSMUSG00000015943	-0.02
Hist1h2bc	ENSMUSG00000018102	-0.02
Irf1	ENSMUSG00000018899	-0.02
Dpep1	ENSMUSG00000019278	-0.02
Grb10	ENSMUSG00000020176	-0.02
Sfrp4	ENSMUSG00000021319	-0.02
Tfeb	ENSMUSG00000023990	-0.02
Stk16	ENSMUSG00000026201	-0.02
Fam3c	ENSMUSG00000029672	-0.02
Cask	ENSMUSG00000031012	-0.02
Angpt2	ENSMUSG00000031465	-0.02
Aga	ENSMUSG00000031521	-0.02
Chst11	ENSMUSG00000034612	-0.02
Letmd1	ENSMUSG00000037353	-0.02
C130074G19Rik	ENSMUSG00000039349	-0.02
Hmgn1	ENSMUSG00000040681	-0.02
Tmem41b	ENSMUSG00000047554	-0.02
Tshz2	ENSMUSG00000047907	-0.02
Synpo2	ENSMUSG00000050315	-0.02
Sh3pxd2a	ENSMUSG00000053617	-0.02
Ndst1	ENSMUSG00000054008	-0.02
Gpr116	ENSMUSG00000056492	-0.02
Lmcd1	ENSMUSG00000057604	-0.02
Rnf121	ENSMUSG00000070426	-0.02
Atf7	ENSMUSG00000071584	-0.02
Ier5l	ENSMUSG00000089762	-0.02
Grasp	ENSMUSG00000000531	-0.03
Icam2	ENSMUSG00000001029	-0.03
Senp3	ENSMUSG00000005204	-0.03
Lsm2	ENSMUSG00000007050	-0.03
Lrrc8a	ENSMUSG00000007476	-0.03
Gtf3c6	ENSMUSG00000019837	-0.03
Gamt	ENSMUSG00000020150	-0.03
Fasn	ENSMUSG00000025153	-0.03
Hdhd2	ENSMUSG00000025421	-0.03
Irf7	ENSMUSG00000025498	-0.03
Agpat2	ENSMUSG00000026922	-0.03
Ppid	ENSMUSG00000027804	-0.03
Ampd2	ENSMUSG00000027889	-0.03
Dnajb4	ENSMUSG00000028035	-0.03
St3gal3	ENSMUSG00000028538	-0.03
Ndufs5	ENSMUSG00000028648	-0.03
Adc	ENSMUSG00000028789	-0.03
Dmpk	ENSMUSG00000030409	-0.03
Mrps11	ENSMUSG00000030611	-0.03
Ebp	ENSMUSG00000031168	-0.03
Zmym3	ENSMUSG00000031310	-0.03
Gpr124	ENSMUSG00000031486	-0.03
Mapkapk3	ENSMUSG00000032577	-0.03
Cd99l2	ENSMUSG00000035776	-0.03
Rusc2	ENSMUSG00000035969	-0.03
Lin37	ENSMUSG00000036845	-0.03
Snn	ENSMUSG00000037972	-0.03
Egr1	ENSMUSG00000038418	-0.03
Itga9	ENSMUSG00000039115	-0.03
Ifi203	ENSMUSG00000039997	-0.03
Erg	ENSMUSG00000040732	-0.03
Gm9846	ENSMUSG00000050621	-0.03
Ptk2b	ENSMUSG00000059456	-0.03
Kcnj15	ENSMUSG00000062609	-0.03
Ifi47	ENSMUSG00000078920	-0.03
Serpina3i	ENSMUSG00000079014	-0.03
Fkbp11	ENSMUSG00000003355	-0.04
Mmd	ENSMUSG00000003948	-0.04
Pigyl	ENSMUSG00000010607	-0.04
Cd48	ENSMUSG00000015355	-0.04
Myo1b	ENSMUSG00000018417	-0.04
Dync1h1	ENSMUSG00000018707	-0.04
Dalrd3	ENSMUSG00000019039	-0.04
Cyb561	ENSMUSG00000019590	-0.04
Socs2	ENSMUSG00000020027	-0.04
Ltc4s	ENSMUSG00000020377	-0.04
Ace	ENSMUSG00000020681	-0.04
Sumo2	ENSMUSG00000020738	-0.04
Gga3	ENSMUSG00000020740	-0.04
Sec23a	ENSMUSG00000020986	-0.04
Vash1	ENSMUSG00000021256	-0.04
Rgcc	ENSMUSG00000022018	-0.04
Cd200	ENSMUSG00000022661	-0.04
Fam111a	ENSMUSG00000024691	-0.04
Glb1l	ENSMUSG00000026200	-0.04
Arpc5l	ENSMUSG00000026755	-0.04
Med27	ENSMUSG00000026799	-0.04
Nop10	ENSMUSG00000027133	-0.04
Epb4.1l1	ENSMUSG00000027624	-0.04
Gar1	ENSMUSG00000028010	-0.04
Gbp2	ENSMUSG00000028270	-0.04
Ccdc107	ENSMUSG00000028461	-0.04
Prkag2	ENSMUSG00000028944	-0.04
Usp18	ENSMUSG00000030107	-0.04
Sfrp1	ENSMUSG00000031548	-0.04
Ifit1	ENSMUSG00000034459	-0.04
Prr5	ENSMUSG00000036106	-0.04
Pml	ENSMUSG00000036986	-0.04
Arhgap29	ENSMUSG00000039831	-0.04
Atp1a3	ENSMUSG00000040907	-0.04
Tmem88	ENSMUSG00000045377	-0.04
Polr2k	ENSMUSG00000045996	-0.04
Pcdh1	ENSMUSG00000051375	-0.04
Nfic	ENSMUSG00000055053	-0.04
Rpl26	ENSMUSG00000060938	-0.04
Sp140	ENSMUSG00000070031	-0.04
H2-Ke6	ENSMUSG00000073422	-0.04
Heg1	ENSMUSG00000075254	-0.04
Bcl6b	ENSMUSG00000000317	-0.05
Abhd17a	ENSMUSG00000003346	-0.05
Acot13	ENSMUSG00000006717	-0.05
Rnd3	ENSMUSG00000017144	-0.05
Polr2i	ENSMUSG00000019738	-0.05
Efemp1	ENSMUSG00000020467	-0.05
Nxn	ENSMUSG00000020844	-0.05
Pdlim7	ENSMUSG00000021493	-0.05
Fbxl3	ENSMUSG00000022124	-0.05
Mettl3	ENSMUSG00000022160	-0.05
Uqcc2	ENSMUSG00000024208	-0.05
Ptprn	ENSMUSG00000026204	-0.05
Obsl1	ENSMUSG00000026211	-0.05
Ifi202b	ENSMUSG00000026535	-0.05
Mgst3	ENSMUSG00000026688	-0.05
Creb3l1	ENSMUSG00000027230	-0.05
Atp6v0d2	ENSMUSG00000028238	-0.05
Yif1b	ENSMUSG00000030588	-0.05
Arhgef6	ENSMUSG00000031133	-0.05
Renbp	ENSMUSG00000031387	-0.05
Panx1	ENSMUSG00000031934	-0.05
Serpine1	ENSMUSG00000037411	-0.05
Ovca2	ENSMUSG00000038268	-0.05
Pold1	ENSMUSG00000038644	-0.05
Sccpdh	ENSMUSG00000038936	-0.05
Tmem205	ENSMUSG00000040883	-0.05
Fam212a	ENSMUSG00000042106	-0.05
Gm5617	ENSMUSG00000042293	-0.05
Snai1	ENSMUSG00000042821	-0.05
Hjurp	ENSMUSG00000044783	-0.05
Cltb	ENSMUSG00000047547	-0.05
H2afx	ENSMUSG00000049932	-0.05
Commd1	ENSMUSG00000051355	-0.05
Zfp771	ENSMUSG00000054716	-0.05
Ebf1	ENSMUSG00000057098	-0.05
Serhl	ENSMUSG00000058586	-0.05
Romo1	ENSMUSG00000067847	-0.05
Zfp467	ENSMUSG00000068551	-0.05
Psmg4	ENSMUSG00000071451	-0.05
Rps2-ps10	ENSMUSG00000091957	-0.05
Bin2	ENSMUSG00000098112	-0.05
Insig2	ENSMUSG00000003721	-0.06
Ppan	ENSMUSG00000004100	-0.06
Cyba	ENSMUSG00000006519	-0.06
Rnf145	ENSMUSG00000019189	-0.06
Map1s	ENSMUSG00000019261	-0.06
Blmh	ENSMUSG00000020840	-0.06
Abcc3	ENSMUSG00000020865	-0.06
N6amt2	ENSMUSG00000021951	-0.06
Rogdi	ENSMUSG00000022540	-0.06
Huwe1	ENSMUSG00000025261	-0.06
Fam20c	ENSMUSG00000025854	-0.06
Mcm6	ENSMUSG00000026355	-0.06
Wisp2	ENSMUSG00000027656	-0.06
Manba	ENSMUSG00000028164	-0.06
Zfp362	ENSMUSG00000028799	-0.06
Pex14	ENSMUSG00000028975	-0.06
Medag	ENSMUSG00000029659	-0.06
Frmd4b	ENSMUSG00000030064	-0.06
Crabp1	ENSMUSG00000032291	-0.06
Tpcn1	ENSMUSG00000032741	-0.06
Crlf2	ENSMUSG00000033467	-0.06
Scara3	ENSMUSG00000034463	-0.06
Galt	ENSMUSG00000036073	-0.06
Azin1	ENSMUSG00000037458	-0.06
Sec24d	ENSMUSG00000039234	-0.06
Gimap6	ENSMUSG00000047867	-0.06
Idnk	ENSMUSG00000050002	-0.06
Tead1	ENSMUSG00000055320	-0.06
Zfp580	ENSMUSG00000055633	-0.06
Rras2	ENSMUSG00000055723	-0.06
H2afj	ENSMUSG00000060032	-0.06
Mcpt4	ENSMUSG00000061068	-0.06
Irgm2	ENSMUSG00000069874	-0.06
Adh1	ENSMUSG00000074207	-0.06
Thbd	ENSMUSG00000074743	-0.06
Ly6a	ENSMUSG00000075602	-0.06
Ccdc47	ENSMUSG00000078622	-0.06
Ifi27l2a	ENSMUSG00000079017	-0.06
Bcl2a1a	ENSMUSG00000093809	-0.06
Ccdc85b	ENSMUSG00000095098	-0.06
C1d	ENSMUSG00000000581	-0.07
Srm	ENSMUSG00000006442	-0.07
Akt1s1	ENSMUSG00000011096	-0.07
Qdpr	ENSMUSG00000015806	-0.07
Abi3	ENSMUSG00000018381	-0.07
Isyna1	ENSMUSG00000019139	-0.07
2310033P09Rik	ENSMUSG00000020441	-0.07
Cetn3	ENSMUSG00000021537	-0.07
Tnfrsf21	ENSMUSG00000023915	-0.07
Dhx16	ENSMUSG00000024422	-0.07
Gls	ENSMUSG00000026103	-0.07
Rgs1	ENSMUSG00000026358	-0.07
Uap1l1	ENSMUSG00000026956	-0.07
Siglec1	ENSMUSG00000027322	-0.07
Tbx15	ENSMUSG00000027868	-0.07
Cks1b	ENSMUSG00000028044	-0.07
Thbs3	ENSMUSG00000028047	-0.07
Ccdc163	ENSMUSG00000028689	-0.07
Ncor2	ENSMUSG00000029478	-0.07
Triap1	ENSMUSG00000029535	-0.07
Foxp1	ENSMUSG00000030067	-0.07
Arl2bp	ENSMUSG00000031776	-0.07
Pccb	ENSMUSG00000032527	-0.07
Cdo1	ENSMUSG00000033022	-0.07
Kctd17	ENSMUSG00000033287	-0.07
Rtp4	ENSMUSG00000033355	-0.07
Lsm7	ENSMUSG00000035215	-0.07
Chst12	ENSMUSG00000036599	-0.07
Rpl22l1	ENSMUSG00000039221	-0.07
Atp1b2	ENSMUSG00000041329	-0.07
Pcca	ENSMUSG00000041650	-0.07
Zfp691	ENSMUSG00000045268	-0.07
BC029214	ENSMUSG00000047617	-0.07
Tifab	ENSMUSG00000049625	-0.07
Mest	ENSMUSG00000051855	-0.07
Smim11	ENSMUSG00000051989	-0.07
Gas1	ENSMUSG00000052957	-0.07
Clec12a	ENSMUSG00000053063	-0.07
Ptp4a3	ENSMUSG00000059895	-0.07
Ptpla	ENSMUSG00000063275	-0.07
Sp110	ENSMUSG00000070034	-0.07
Ifi204	ENSMUSG00000073489	-0.07
Igtp	ENSMUSG00000078853	-0.07
Slc45a4	ENSMUSG00000079020	-0.07
Gm20388	ENSMUSG00000092329	-0.07
Erdr1	ENSMUSG00000096768	-0.07
B9d1	ENSMUSG00000001039	-0.08
Agpat3	ENSMUSG00000001211	-0.08
Hspb1	ENSMUSG00000004951	-0.08
Osgep	ENSMUSG00000006289	-0.08
Susd2	ENSMUSG00000006342	-0.08
Birc5	ENSMUSG00000017716	-0.08
Mb	ENSMUSG00000018893	-0.08
Ddx50	ENSMUSG00000020076	-0.08
Havcr2	ENSMUSG00000020399	-0.08
Srebf1	ENSMUSG00000020538	-0.08
Nup85	ENSMUSG00000020739	-0.08
Stx8	ENSMUSG00000020903	-0.08
Gstz1	ENSMUSG00000021033	-0.08
Shank3	ENSMUSG00000022623	-0.08
Glo1	ENSMUSG00000024026	-0.08
Snx15	ENSMUSG00000024787	-0.08
Zfpl1	ENSMUSG00000024792	-0.08
Clec3b	ENSMUSG00000025784	-0.08
Stat1	ENSMUSG00000026104	-0.08
Inpp5d	ENSMUSG00000026288	-0.08
Bmi1	ENSMUSG00000026739	-0.08
Phospho2	ENSMUSG00000027088	-0.08
Skil	ENSMUSG00000027660	-0.08
Rgp1	ENSMUSG00000028468	-0.08
Cpt2	ENSMUSG00000028607	-0.08
Tnfrsf9	ENSMUSG00000028965	-0.08
Errfi1	ENSMUSG00000028967	-0.08
Tomm7	ENSMUSG00000028998	-0.08
Srsf9	ENSMUSG00000029538	-0.08
Mcm7	ENSMUSG00000029730	-0.08
Cryab	ENSMUSG00000032060	-0.08
Cyb5r4	ENSMUSG00000032872	-0.08
Irf2bpl	ENSMUSG00000034168	-0.08
Ankrd11	ENSMUSG00000035569	-0.08
Hmha1	ENSMUSG00000035697	-0.08
Fxyd1	ENSMUSG00000036570	-0.08
2700029M09Rik	ENSMUSG00000038005	-0.08
Snrk	ENSMUSG00000038145	-0.08
Atf5	ENSMUSG00000038539	-0.08
2810417H13Rik	ENSMUSG00000040204	-0.08
Atpaf2	ENSMUSG00000042709	-0.08
Frmd6	ENSMUSG00000048285	-0.08
Pcnxl3	ENSMUSG00000054874	-0.08
Tbpl1	ENSMUSG00000071359	-0.08
Zfp664	ENSMUSG00000079215	-0.08
Daxx	ENSMUSG00000002307	-0.09
Nudcd2	ENSMUSG00000020328	-0.09
Luc7l3	ENSMUSG00000020863	-0.09
Mterfd1	ENSMUSG00000021519	-0.09
Tef	ENSMUSG00000022389	-0.09
Scd2	ENSMUSG00000025203	-0.09
Tmc6	ENSMUSG00000025572	-0.09
Sumo1	ENSMUSG00000026021	-0.09
Ppil3	ENSMUSG00000026035	-0.09
Mterfd2	ENSMUSG00000026273	-0.09
Fcna	ENSMUSG00000026938	-0.09
1700037H04Rik	ENSMUSG00000027327	-0.09
Zranb2	ENSMUSG00000028180	-0.09
Akr7a5	ENSMUSG00000028743	-0.09
Prkrir	ENSMUSG00000030753	-0.09
Mvb12a	ENSMUSG00000031813	-0.09
Slc37a2	ENSMUSG00000032122	-0.09
Tsen34	ENSMUSG00000035585	-0.09
Aamdc	ENSMUSG00000035642	-0.09
Tap1	ENSMUSG00000037321	-0.09
Dtx4	ENSMUSG00000039982	-0.09
Stat2	ENSMUSG00000040033	-0.09
Hspb8	ENSMUSG00000041548	-0.09
A4galt	ENSMUSG00000047878	-0.09
Zfp579	ENSMUSG00000051550	-0.09
Snrpa	ENSMUSG00000061479	-0.09
Kif1b	ENSMUSG00000063077	-0.09
Crem	ENSMUSG00000063889	-0.09
S1pr3	ENSMUSG00000067586	-0.09
Pcgf1	ENSMUSG00000069678	-0.09
Srsf3	ENSMUSG00000071172	-0.09
Gm2000	ENSMUSG00000078193	-0.09
Abracl	ENSMUSG00000078453	-0.09
Rpl39	ENSMUSG00000079641	-0.09
Fdx1l	ENSMUSG00000079677	-0.09
Nup214	ENSMUSG00000001855	-0.1
Smg9	ENSMUSG00000002210	-0.1
Klc4	ENSMUSG00000003546	-0.1
Htra1	ENSMUSG00000006205	-0.1
Hsd11b1	ENSMUSG00000016194	-0.1
Tpgs1	ENSMUSG00000020308	-0.1
Top2a	ENSMUSG00000020914	-0.1
Oxct1	ENSMUSG00000022186	-0.1
Parvb	ENSMUSG00000022438	-0.1
Desi1	ENSMUSG00000022472	-0.1
Sdf2l1	ENSMUSG00000022769	-0.1
Nagpa	ENSMUSG00000023143	-0.1
Mus81	ENSMUSG00000024906	-0.1
Alyref	ENSMUSG00000025134	-0.1
Srp9	ENSMUSG00000026511	-0.1
Atp9a	ENSMUSG00000027546	-0.1
Snx7	ENSMUSG00000028007	-0.1
Vcp	ENSMUSG00000028452	-0.1
Zcchc17	ENSMUSG00000028772	-0.1
Ncdn	ENSMUSG00000028833	-0.1
Ep400	ENSMUSG00000029505	-0.1
Pgls	ENSMUSG00000031807	-0.1
Slc27a1	ENSMUSG00000031808	-0.1
Gnpat	ENSMUSG00000031985	-0.1
Nol12	ENSMUSG00000033099	-0.1
Dag1	ENSMUSG00000039952	-0.1
Spns2	ENSMUSG00000040447	-0.1
C3ar1	ENSMUSG00000040552	-0.1
Zmynd15	ENSMUSG00000040829	-0.1
Scand1	ENSMUSG00000046229	-0.1
Uxs1	ENSMUSG00000057363	-0.1
Ddx49	ENSMUSG00000057788	-0.1
Sod3	ENSMUSG00000072941	-0.1
Marc2	ENSMUSG00000073481	-0.1
Cox7a1	ENSMUSG00000074218	-0.1
Gm561	ENSMUSG00000074754	-0.1
Sssca1	ENSMUSG00000079478	-0.1
Mettl23	ENSMUSG00000090266	-0.1
Rnaset2a	ENSMUSG00000095687	-0.1
Hmgn2	ENSMUSG00000003038	-0.11
Tnfrsf13b	ENSMUSG00000010142	-0.11
Retn	ENSMUSG00000012705	-0.11
Pam16	ENSMUSG00000014301	-0.11
Lama5	ENSMUSG00000015647	-0.11
C1qtnf1	ENSMUSG00000017446	-0.11
Snrpf	ENSMUSG00000020018	-0.11
Phlda1	ENSMUSG00000020205	-0.11
Pttg1	ENSMUSG00000020415	-0.11
Asap1	ENSMUSG00000022377	-0.11
Mapk12	ENSMUSG00000022610	-0.11
Eif2ak2	ENSMUSG00000024079	-0.11
Eci1	ENSMUSG00000024132	-0.11
Ppp2r5b	ENSMUSG00000024777	-0.11
Ptpn18	ENSMUSG00000026126	-0.11
Dpt	ENSMUSG00000026574	-0.11
Atf3	ENSMUSG00000026628	-0.11
Tinagl1	ENSMUSG00000028776	-0.11
Mrpl48	ENSMUSG00000030706	-0.11
Cetn2	ENSMUSG00000031347	-0.11
Rbl2	ENSMUSG00000031666	-0.11
1700025G04Rik	ENSMUSG00000032666	-0.11
Gtpbp6	ENSMUSG00000033434	-0.11
Acaa2	ENSMUSG00000036880	-0.11
Matr3	ENSMUSG00000037236	-0.11
Mrps6	ENSMUSG00000039680	-0.11
Shfm1	ENSMUSG00000042541	-0.11
Arl11	ENSMUSG00000043157	-0.11
S100a1	ENSMUSG00000044080	-0.11
Mmp10	ENSMUSG00000047562	-0.11
Pusl1	ENSMUSG00000051557	-0.11
D10Jhu81e	ENSMUSG00000053329	-0.11
Thoc7	ENSMUSG00000053453	-0.11
Pepd	ENSMUSG00000063931	-0.11
Gm11808	ENSMUSG00000068240	-0.11
C4b	ENSMUSG00000073418	-0.11
Cisd3	ENSMUSG00000078695	-0.11
Insl3	ENSMUSG00000079019	-0.11
Gm20721	ENSMUSG00000090625	-0.11
Ndufb2	ENSMUSG00000002416	-0.12
Apoc2	ENSMUSG00000002992	-0.12
Pih1d1	ENSMUSG00000003423	-0.12
Hnrnpa2b1	ENSMUSG00000004980	-0.12
Atp5g1	ENSMUSG00000006057	-0.12
Mlkl	ENSMUSG00000012519	-0.12
Trappc2l	ENSMUSG00000015013	-0.12
Ift27	ENSMUSG00000016637	-0.12
Arrb1	ENSMUSG00000018909	-0.12
Cdk1	ENSMUSG00000019942	-0.12
Uqcr11	ENSMUSG00000020163	-0.12
Nr1d1	ENSMUSG00000020889	-0.12
Fkbp3	ENSMUSG00000020949	-0.12
Mzt2	ENSMUSG00000022671	-0.12
Fyttd1	ENSMUSG00000022800	-0.12
Parp9	ENSMUSG00000022906	-0.12
Pigp	ENSMUSG00000022940	-0.12
Cox14	ENSMUSG00000023020	-0.12
Sncg	ENSMUSG00000023064	-0.12
Ddit3	ENSMUSG00000025408	-0.12
Rhot2	ENSMUSG00000025733	-0.12
Tyms	ENSMUSG00000025747	-0.12
Fh1	ENSMUSG00000026526	-0.12
Dpp7	ENSMUSG00000026958	-0.12
Procr	ENSMUSG00000027611	-0.12
Mrps15	ENSMUSG00000028861	-0.12
Mapre3	ENSMUSG00000029166	-0.12
Ugdh	ENSMUSG00000029201	-0.12
Rilpl1	ENSMUSG00000029392	-0.12
Aldh2	ENSMUSG00000029455	-0.12
Mrps33	ENSMUSG00000029918	-0.12
Bcat1	ENSMUSG00000030268	-0.12
Anapc15	ENSMUSG00000030649	-0.12
Ccdc101	ENSMUSG00000030714	-0.12
Lyve1	ENSMUSG00000030787	-0.12
Acadsb	ENSMUSG00000030861	-0.12
Ndufab1	ENSMUSG00000030869	-0.12
Smim19	ENSMUSG00000031534	-0.12
Usp2	ENSMUSG00000032010	-0.12
Bckdhb	ENSMUSG00000032263	-0.12
Ccl12	ENSMUSG00000035352	-0.12
P2ry13	ENSMUSG00000036362	-0.12
Mrps34	ENSMUSG00000038880	-0.12
Oasl1	ENSMUSG00000041827	-0.12
Zbed3	ENSMUSG00000041995	-0.12
Ackr3	ENSMUSG00000044337	-0.12
Rasip1	ENSMUSG00000044562	-0.12
Serpinb9	ENSMUSG00000045827	-0.12
5430435G22Rik	ENSMUSG00000052688	-0.12
Slfn5	ENSMUSG00000054404	-0.12
Pla2g4a	ENSMUSG00000056220	-0.12
Hnrnpa3	ENSMUSG00000059005	-0.12
Csf2ra	ENSMUSG00000059326	-0.12
Bcas3	ENSMUSG00000059439	-0.12
Nrm	ENSMUSG00000059791	-0.12
H2-Q7	ENSMUSG00000060550	-0.12
Cfd	ENSMUSG00000061780	-0.12
2310039H08Rik	ENSMUSG00000062619	-0.12
Parp10	ENSMUSG00000063268	-0.12
Hspbp1	ENSMUSG00000063802	-0.12
Oas1g	ENSMUSG00000066861	-0.12
Ndufaf2	ENSMUSG00000068184	-0.12
Jund	ENSMUSG00000071076	-0.12
Tmem223	ENSMUSG00000075043	-0.12
Psme2b	ENSMUSG00000078153	-0.12
Timm10b	ENSMUSG00000089847	-0.12
Flii	ENSMUSG00000002812	-0.13
Hspb7	ENSMUSG00000006221	-0.13
Mettl1	ENSMUSG00000006732	-0.13
Cnp	ENSMUSG00000006782	-0.13
Ccl8	ENSMUSG00000009185	-0.13
Pabpc4	ENSMUSG00000011257	-0.13
Mocs2	ENSMUSG00000015536	-0.13
H2-M3	ENSMUSG00000016206	-0.13
Ppdpf	ENSMUSG00000016344	-0.13
Dbndd2	ENSMUSG00000017734	-0.13
Slc25a22	ENSMUSG00000019082	-0.13
Ahsa2	ENSMUSG00000020288	-0.13
Adi1	ENSMUSG00000020629	-0.13
Slc25a19	ENSMUSG00000020744	-0.13
Ly6c2	ENSMUSG00000022584	-0.13
Mpc1	ENSMUSG00000023861	-0.13
Cuta	ENSMUSG00000024194	-0.13
Add3	ENSMUSG00000025026	-0.13
Slc2a8	ENSMUSG00000026791	-0.13
Tmem141	ENSMUSG00000026939	-0.13
Hoxd8	ENSMUSG00000027102	-0.13
Car3	ENSMUSG00000027559	-0.13
Tm4sf1	ENSMUSG00000027800	-0.13
Miip	ENSMUSG00000029022	-0.13
Mad2l1	ENSMUSG00000029910	-0.13
Idh2	ENSMUSG00000030541	-0.13
Arhgap4	ENSMUSG00000031389	-0.13
Apmap	ENSMUSG00000033096	-0.13
Alg3	ENSMUSG00000033809	-0.13
Slc16a2	ENSMUSG00000033965	-0.13
Golgb1	ENSMUSG00000034243	-0.13
Cxcl10	ENSMUSG00000034855	-0.13
Slfn8	ENSMUSG00000035208	-0.13
Cc2d1a	ENSMUSG00000036686	-0.13
Phf20	ENSMUSG00000038116	-0.13
Atp5l	ENSMUSG00000038717	-0.13
H2afv	ENSMUSG00000041126	-0.13
B3galnt1	ENSMUSG00000043300	-0.13
Sbsn	ENSMUSG00000046056	-0.13
Zfp358	ENSMUSG00000047264	-0.13
Parp4	ENSMUSG00000054509	-0.13
Sh2d3c	ENSMUSG00000059013	-0.13
Ndufs8	ENSMUSG00000059734	-0.13
Atp5g2	ENSMUSG00000062683	-0.13
Gm8730	ENSMUSG00000063696	-0.13
Ahnak	ENSMUSG00000069833	-0.13
Hbb-bt	ENSMUSG00000073940	-0.13
Cpne1	ENSMUSG00000074643	-0.13
Lipe	ENSMUSG00000003123	-0.14
Cyp4f18	ENSMUSG00000003484	-0.14
Gcdh	ENSMUSG00000003809	-0.14
Gstm5	ENSMUSG00000004032	-0.14
Atn1	ENSMUSG00000004263	-0.14
Pafah1b3	ENSMUSG00000005447	-0.14
Abhd16a	ENSMUSG00000007036	-0.14
Gtf3a	ENSMUSG00000016503	-0.14
Kansl1	ENSMUSG00000018412	-0.14
Hnrnph3	ENSMUSG00000020069	-0.14
Itgb3	ENSMUSG00000020689	-0.14
Strn3	ENSMUSG00000020954	-0.14
Epsti1	ENSMUSG00000022014	-0.14
Sucla2	ENSMUSG00000022110	-0.14
Thap7	ENSMUSG00000022760	-0.14
Adipoq	ENSMUSG00000022878	-0.14
Paox	ENSMUSG00000025464	-0.14
Ndufb3	ENSMUSG00000026032	-0.14
Fubp3	ENSMUSG00000026843	-0.14
Pkp4	ENSMUSG00000026991	-0.14
Vps16	ENSMUSG00000027411	-0.14
Src	ENSMUSG00000027646	-0.14
Tesk1	ENSMUSG00000028458	-0.14
Pink1	ENSMUSG00000028756	-0.14
Hddc3	ENSMUSG00000030532	-0.14
Atrx	ENSMUSG00000031229	-0.14
Smad1	ENSMUSG00000031681	-0.14
1700017B05Rik	ENSMUSG00000032300	-0.14
Uba5	ENSMUSG00000032557	-0.14
Oas2	ENSMUSG00000032690	-0.14
Art3	ENSMUSG00000034842	-0.14
Mrpl34	ENSMUSG00000034880	-0.14
Fam168b	ENSMUSG00000037503	-0.14
Mrpl23	ENSMUSG00000037772	-0.14
Ubald1	ENSMUSG00000039568	-0.14
Bod1	ENSMUSG00000044502	-0.14
Arhgap23	ENSMUSG00000049807	-0.14
Cbr1	ENSMUSG00000051483	-0.14
Oas1a	ENSMUSG00000052776	-0.14
Txnl4a	ENSMUSG00000057130	-0.14
Ube2e2	ENSMUSG00000058317	-0.14
Bckdha	ENSMUSG00000060376	-0.14
Cycs	ENSMUSG00000063694	-0.14
Pagr1b	ENSMUSG00000092534	-0.14
Mcts1	ENSMUSG00000000355	-0.15
Vps9d1	ENSMUSG00000001062	-0.15
Ocel1	ENSMUSG00000002396	-0.15
Uck1	ENSMUSG00000002550	-0.15
Atp5d	ENSMUSG00000003072	-0.15
Fcgr1	ENSMUSG00000015947	-0.15
Acadvl	ENSMUSG00000018574	-0.15
1110001J03Rik	ENSMUSG00000019689	-0.15
Mrpl22	ENSMUSG00000020514	-0.15
Gpr65	ENSMUSG00000021886	-0.15
Dpysl2	ENSMUSG00000022048	-0.15
Dnajc3	ENSMUSG00000022136	-0.15
Psme1	ENSMUSG00000022216	-0.15
Ankrd1	ENSMUSG00000024803	-0.15
Dus1l	ENSMUSG00000025155	-0.15
Nnt	ENSMUSG00000025453	-0.15
Cox8b	ENSMUSG00000025488	-0.15
Timm10	ENSMUSG00000027076	-0.15
Hadh	ENSMUSG00000027984	-0.15
Slc30a9	ENSMUSG00000029221	-0.15
Mrpl51	ENSMUSG00000030335	-0.15
Cox6a2	ENSMUSG00000030785	-0.15
Bcl7c	ENSMUSG00000030814	-0.15
Il2rg	ENSMUSG00000031304	-0.15
Rps6ka3	ENSMUSG00000031309	-0.15
Slc25a4	ENSMUSG00000031633	-0.15
Acta1	ENSMUSG00000031972	-0.15
Acbd6	ENSMUSG00000033701	-0.15
Gcsh	ENSMUSG00000034424	-0.15
Mex3c	ENSMUSG00000037253	-0.15
Nme1	ENSMUSG00000037601	-0.15
Tnfrsf23	ENSMUSG00000037613	-0.15
Isg20	ENSMUSG00000039236	-0.15
Trub2	ENSMUSG00000039826	-0.15
Mrps35	ENSMUSG00000040112	-0.15
Taf10	ENSMUSG00000043866	-0.15
Hs6st1	ENSMUSG00000045216	-0.15
Zfp46	ENSMUSG00000051351	-0.15
Rps19bp1	ENSMUSG00000051518	-0.15
Pfdn4	ENSMUSG00000052033	-0.15
Chpt1	ENSMUSG00000060002	-0.15
Gm10116	ENSMUSG00000062382	-0.15
Ipo7	ENSMUSG00000066232	-0.15
Rnf213	ENSMUSG00000070327	-0.15
Plk1s1	ENSMUSG00000074749	-0.15
Snrpe	ENSMUSG00000090553	-0.15
Zfp385a	ENSMUSG00000000552	-0.16
Myo18a	ENSMUSG00000000631	-0.16
Clpb	ENSMUSG00000001829	-0.16
Slc1a5	ENSMUSG00000001918	-0.16
Idh3g	ENSMUSG00000002010	-0.16
Cd320	ENSMUSG00000002308	-0.16
Nudt14	ENSMUSG00000002804	-0.16
Mrpl4	ENSMUSG00000003299	-0.16
Cdip1	ENSMUSG00000004071	-0.16
Chmp2b	ENSMUSG00000004843	-0.16
Snrpb2	ENSMUSG00000008333	-0.16
G0s2	ENSMUSG00000009633	-0.16
Lpl	ENSMUSG00000015568	-0.16
Anp32e	ENSMUSG00000015749	-0.16
Lbp	ENSMUSG00000016024	-0.16
Ppa1	ENSMUSG00000020089	-0.16
Ndufs7	ENSMUSG00000020153	-0.16
Ccng1	ENSMUSG00000020326	-0.16
Smad4	ENSMUSG00000024515	-0.16
Rps6kb2	ENSMUSG00000024830	-0.16
Pdcd4	ENSMUSG00000024975	-0.16
Pnkd	ENSMUSG00000026179	-0.16
Des	ENSMUSG00000026208	-0.16
Elk4	ENSMUSG00000026436	-0.16
Cat	ENSMUSG00000027187	-0.16
Ivd	ENSMUSG00000027332	-0.16
Prnd	ENSMUSG00000027338	-0.16
Csrp2bp	ENSMUSG00000027425	-0.16
Map1lc3a	ENSMUSG00000027602	-0.16
Sike1	ENSMUSG00000027854	-0.16
Ubap2	ENSMUSG00000028433	-0.16
Dctn3	ENSMUSG00000028447	-0.16
Mecr	ENSMUSG00000028910	-0.16
Nsg1	ENSMUSG00000029126	-0.16
Prkab1	ENSMUSG00000029513	-0.16
Mrpl53	ENSMUSG00000030037	-0.16
Rtn2	ENSMUSG00000030401	-0.16
Polb	ENSMUSG00000031536	-0.16
Zfp330	ENSMUSG00000031711	-0.16
Coq9	ENSMUSG00000031782	-0.16
Psmb10	ENSMUSG00000031897	-0.16
Lysmd2	ENSMUSG00000032184	-0.16
Fhl3	ENSMUSG00000032643	-0.16
Nfyc	ENSMUSG00000032897	-0.16
Mrps10	ENSMUSG00000034729	-0.16
Cnot3	ENSMUSG00000035632	-0.16
H2-Q4	ENSMUSG00000035929	-0.16
Aim2	ENSMUSG00000037860	-0.16
Pdk2	ENSMUSG00000038967	-0.16
Gbp7	ENSMUSG00000040253	-0.16
Ap1g2	ENSMUSG00000040701	-0.16
Iqcc	ENSMUSG00000040795	-0.16
Rnf123	ENSMUSG00000041528	-0.16
Pgp	ENSMUSG00000043445	-0.16
Atp5k	ENSMUSG00000050856	-0.16
Setd3	ENSMUSG00000056770	-0.16
2810428I15Rik	ENSMUSG00000058833	-0.16
Myl1	ENSMUSG00000061816	-0.16
Gmfb	ENSMUSG00000062014	-0.16
Tmem65	ENSMUSG00000062373	-0.16
mt-Co3	ENSMUSG00000064358	-0.16
Hba-a1	ENSMUSG00000069919	-0.16
Ssbp4	ENSMUSG00000070003	-0.16
1810043H04Rik	ENSMUSG00000078572	-0.16
Ly6c1	ENSMUSG00000079018	-0.16
Sap25	ENSMUSG00000079165	-0.16
Ccr5	ENSMUSG00000079227	-0.16
H2-T10	ENSMUSG00000079491	-0.16
Mndal	ENSMUSG00000090272	-0.16
Gm20716	ENSMUSG00000093752	-0.16
Cav2	ENSMUSG00000000058	-0.17
Timm44	ENSMUSG00000002949	-0.17
Ifi35	ENSMUSG00000010358	-0.17
Tctex1d2	ENSMUSG00000014075	-0.17
Srp19	ENSMUSG00000014504	-0.17
Prpf3	ENSMUSG00000015748	-0.17
Coa3	ENSMUSG00000017188	-0.17
Tnnc2	ENSMUSG00000017300	-0.17
Top2b	ENSMUSG00000017485	-0.17
Ccl4	ENSMUSG00000018930	-0.17
Cand1	ENSMUSG00000020114	-0.17
Dock2	ENSMUSG00000020143	-0.17
Hspa4	ENSMUSG00000020361	-0.17
Exoc7	ENSMUSG00000020792	-0.17
Scfd1	ENSMUSG00000020952	-0.17
Pcbd2	ENSMUSG00000021496	-0.17
Rcan1	ENSMUSG00000022951	-0.17
Gpr137	ENSMUSG00000024958	-0.17
Pcyt2	ENSMUSG00000025137	-0.17
Acadl	ENSMUSG00000026003	-0.17
Fam107b	ENSMUSG00000026655	-0.17
Uap1	ENSMUSG00000026670	-0.17
Lpcat4	ENSMUSG00000027134	-0.17
Galk2	ENSMUSG00000027207	-0.17
Chst1	ENSMUSG00000027221	-0.17
Tmem230	ENSMUSG00000027341	-0.17
Trpm7	ENSMUSG00000027365	-0.17
Ncoa3	ENSMUSG00000027678	-0.17
Rad23b	ENSMUSG00000028426	-0.17
Aimp2	ENSMUSG00000029610	-0.17
Ppp1r35	ENSMUSG00000029725	-0.17
Tra2a	ENSMUSG00000029817	-0.17
Usp9x	ENSMUSG00000031010	-0.17
Tnni2	ENSMUSG00000031097	-0.17
Idh3a	ENSMUSG00000032279	-0.17
2300009A05Rik	ENSMUSG00000032403	-0.17
Cmtm6	ENSMUSG00000032434	-0.17
Folr2	ENSMUSG00000032725	-0.17
Sirt6	ENSMUSG00000034748	-0.17
Tubg1	ENSMUSG00000035198	-0.17
Rnf126	ENSMUSG00000035890	-0.17
Hspb6	ENSMUSG00000036854	-0.17
Scd1	ENSMUSG00000037071	-0.17
D15Ertd621e	ENSMUSG00000037119	-0.17
Mospd3	ENSMUSG00000037221	-0.17
Samd4b	ENSMUSG00000037513	-0.17
Mrpl47	ENSMUSG00000037531	-0.17
Dxo	ENSMUSG00000040482	-0.17
Mrps12	ENSMUSG00000045948	-0.17
Cyp4f16	ENSMUSG00000048440	-0.17
Acbd4	ENSMUSG00000056938	-0.17
Haghl	ENSMUSG00000061046	-0.17
Exosc5	ENSMUSG00000061286	-0.17
Smim20	ENSMUSG00000061461	-0.17
Hspe1	ENSMUSG00000073676	-0.17
Znhit2	ENSMUSG00000075227	-0.17
Selt	ENSMUSG00000075700	-0.17
Rnf8	ENSMUSG00000090083	-0.17
D17H6S56E-5	ENSMUSG00000091747	-0.17
S100a4	ENSMUSG00000001020	-0.18
Ube2c	ENSMUSG00000001403	-0.18
Clpp	ENSMUSG00000002660	-0.18
Slc25a1	ENSMUSG00000003528	-0.18
Ada	ENSMUSG00000017697	-0.18
Scn1b	ENSMUSG00000019194	-0.18
Appl2	ENSMUSG00000020263	-0.18
Spag9	ENSMUSG00000020859	-0.18
Acly	ENSMUSG00000020917	-0.18
Glrx5	ENSMUSG00000021102	-0.18
Pfkp	ENSMUSG00000021196	-0.18
Nup153	ENSMUSG00000021374	-0.18
Comtd1	ENSMUSG00000021773	-0.18
Sugt1	ENSMUSG00000022024	-0.18
Fbxl6	ENSMUSG00000022559	-0.18
Snrpc	ENSMUSG00000024217	-0.18
Vegfb	ENSMUSG00000024962	-0.18
Dnajc4	ENSMUSG00000024963	-0.18
Got1	ENSMUSG00000025190	-0.18
Shmt2	ENSMUSG00000025403	-0.18
Dars	ENSMUSG00000026356	-0.18
Commd9	ENSMUSG00000027163	-0.18
Pdlim5	ENSMUSG00000028273	-0.18
Hint2	ENSMUSG00000028470	-0.18
Tbc1d1	ENSMUSG00000029174	-0.18
Acads	ENSMUSG00000029545	-0.18
Tes	ENSMUSG00000029552	-0.18
Plxna1	ENSMUSG00000030084	-0.18
Mylpf	ENSMUSG00000030672	-0.18
Bckdk	ENSMUSG00000030802	-0.18
Vbp1	ENSMUSG00000031197	-0.18
Jak3	ENSMUSG00000031805	-0.18
Exosc4	ENSMUSG00000034259	-0.18
Zcchc11	ENSMUSG00000034610	-0.18
Cox18	ENSMUSG00000035505	-0.18
Mgat4b	ENSMUSG00000036620	-0.18
Ndufc1	ENSMUSG00000037152	-0.18
Cisd1	ENSMUSG00000037710	-0.18
Prc1	ENSMUSG00000038943	-0.18
Sin3a	ENSMUSG00000042557	-0.18
Maff	ENSMUSG00000042622	-0.18
Selplg	ENSMUSG00000048163	-0.18
Zfp710	ENSMUSG00000048897	-0.18
2310061I04Rik	ENSMUSG00000050705	-0.18
Tmem37	ENSMUSG00000050777	-0.18
Cd209f	ENSMUSG00000051906	-0.18
Rnaseh2a	ENSMUSG00000052926	-0.18
Ndfip2	ENSMUSG00000053253	-0.18
Mrps14	ENSMUSG00000058267	-0.18
Mrps36	ENSMUSG00000061474	-0.18
Tnnt3	ENSMUSG00000061723	-0.18
Cks2	ENSMUSG00000062248	-0.18
Acadm	ENSMUSG00000062908	-0.18
Il18bp	ENSMUSG00000070427	-0.18
Nlrc5	ENSMUSG00000074151	-0.18
Evi2a	ENSMUSG00000078771	-0.18
2610524H06Rik	ENSMUSG00000092486	-0.18
Celf2	ENSMUSG00000002107	-0.19
Pvalb	ENSMUSG00000005716	-0.19
Trap1	ENSMUSG00000005981	-0.19
Mid1ip1	ENSMUSG00000008035	-0.19
Zmat5	ENSMUSG00000009076	-0.19
Tusc2	ENSMUSG00000010054	-0.19
Ndufa12	ENSMUSG00000020022	-0.19
Sgpp1	ENSMUSG00000021054	-0.19
Ndufs4	ENSMUSG00000021764	-0.19
Sh3bp5	ENSMUSG00000021892	-0.19
Kpna3	ENSMUSG00000021929	-0.19
Tkt	ENSMUSG00000021957	-0.19
Laptm4b	ENSMUSG00000022257	-0.19
Hsf1	ENSMUSG00000022556	-0.19
Ndufa5	ENSMUSG00000023089	-0.19
Prmt5	ENSMUSG00000023110	-0.19
Smchd1	ENSMUSG00000024054	-0.19
Atp6v0c	ENSMUSG00000024121	-0.19
Spsb3	ENSMUSG00000024160	-0.19
Ring1	ENSMUSG00000024325	-0.19
Ms4a4c	ENSMUSG00000024675	-0.19
Syvn1	ENSMUSG00000024807	-0.19
Fundc1	ENSMUSG00000025040	-0.19
Cct8	ENSMUSG00000025613	-0.19
March8	ENSMUSG00000025702	-0.19
Hspd1	ENSMUSG00000025980	-0.19
Wdr75	ENSMUSG00000025995	-0.19
Pacsin3	ENSMUSG00000027257	-0.19
Slc23a2	ENSMUSG00000027340	-0.19
Crls1	ENSMUSG00000027357	-0.19
Ppa2	ENSMUSG00000028013	-0.19
Aimp1	ENSMUSG00000028029	-0.19
Xpa	ENSMUSG00000028329	-0.19
Mycbp	ENSMUSG00000028647	-0.19
Mad2l2	ENSMUSG00000029003	-0.19
Snrpa1	ENSMUSG00000030512	-0.19
Egln1	ENSMUSG00000031987	-0.19
Mpi	ENSMUSG00000032306	-0.19
Pygm	ENSMUSG00000032648	-0.19
Mif	ENSMUSG00000033307	-0.19
Ankrd12	ENSMUSG00000034647	-0.19
Dnajb5	ENSMUSG00000036052	-0.19
Amdhd2	ENSMUSG00000036820	-0.19
Mrps26	ENSMUSG00000037740	-0.19
Smim3	ENSMUSG00000038059	-0.19
Trmt112	ENSMUSG00000038812	-0.19
Rabggtb	ENSMUSG00000038975	-0.19
1110008P14Rik	ENSMUSG00000039195	-0.19
Mrps28	ENSMUSG00000040269	-0.19
Apoc1	ENSMUSG00000040564	-0.19
Ggact	ENSMUSG00000041625	-0.19
Shisa4	ENSMUSG00000041889	-0.19
Bola3	ENSMUSG00000045160	-0.19
Basp1	ENSMUSG00000045763	-0.19
Samd9l	ENSMUSG00000047735	-0.19
Chchd10	ENSMUSG00000049422	-0.19
Orai1	ENSMUSG00000049686	-0.19
Hbb-bs	ENSMUSG00000052305	-0.19
B4galt3	ENSMUSG00000052423	-0.19
Atp5sl	ENSMUSG00000057229	-0.19
Usp47	ENSMUSG00000059263	-0.19
Eno3	ENSMUSG00000060600	-0.19
mt-Atp6	ENSMUSG00000064357	-0.19
Lsm14a	ENSMUSG00000066568	-0.19
Ankrd23	ENSMUSG00000067653	-0.19
Gng5	ENSMUSG00000068523	-0.19
Isoc2a	ENSMUSG00000086784	-0.19
Zfp87	ENSMUSG00000097333	-0.19
Ndufa11	ENSMUSG00000002379	-0.2
Klf4	ENSMUSG00000003032	-0.2
Snapc2	ENSMUSG00000011837	-0.2
Pten	ENSMUSG00000013663	-0.2
B4galt5	ENSMUSG00000017929	-0.2
Dhrs7	ENSMUSG00000021094	-0.2
Vcan	ENSMUSG00000021614	-0.2
Ngdn	ENSMUSG00000022204	-0.2
Naa50	ENSMUSG00000022698	-0.2
Nr4a1	ENSMUSG00000023034	-0.2
Bin1	ENSMUSG00000024381	-0.2
Tnks2	ENSMUSG00000024811	-0.2
Tm9sf3	ENSMUSG00000025016	-0.2
Ablim1	ENSMUSG00000025085	-0.2
Ttc4	ENSMUSG00000025413	-0.2
Echs1	ENSMUSG00000025465	-0.2
Pfkfb4	ENSMUSG00000025648	-0.2
Slc25a10	ENSMUSG00000025792	-0.2
Mpc2	ENSMUSG00000026568	-0.2
Mapre1	ENSMUSG00000027479	-0.2
Rbm38	ENSMUSG00000027510	-0.2
Ckm	ENSMUSG00000030399	-0.2
Rabep2	ENSMUSG00000030727	-0.2
Atp2a1	ENSMUSG00000030730	-0.2
Rnf141	ENSMUSG00000030788	-0.2
Deb1	ENSMUSG00000032526	-0.2
Gmppa	ENSMUSG00000033021	-0.2
Pfkm	ENSMUSG00000033065	-0.2
Atp6v1h	ENSMUSG00000033793	-0.2
Eif2s3x	ENSMUSG00000035150	-0.2
Mpv17l2	ENSMUSG00000035559	-0.2
Ubac1	ENSMUSG00000036352	-0.2
Nudt22	ENSMUSG00000037349	-0.2
Dse	ENSMUSG00000039497	-0.2
Znfx1	ENSMUSG00000039501	-0.2
8430408G22Rik	ENSMUSG00000048489	-0.2
Chchd3	ENSMUSG00000053768	-0.2
Mgmt	ENSMUSG00000054612	-0.2
Tatdn2	ENSMUSG00000056952	-0.2
Zbtb8os	ENSMUSG00000057572	-0.2
l7Rn6	ENSMUSG00000062797	-0.2
mt-Co2	ENSMUSG00000064354	-0.2
Sf3b4	ENSMUSG00000068856	-0.2
H2-Q6	ENSMUSG00000073409	-0.2
Tma7	ENSMUSG00000091537	-0.2
Scnm1	ENSMUSG00000092607	-0.2
Def6	ENSMUSG00000002257	-0.21
Med25	ENSMUSG00000002968	-0.21
Stard3nl	ENSMUSG00000003062	-0.21
Akt2	ENSMUSG00000004056	-0.21
Ndrg2	ENSMUSG00000004558	-0.21
Cic	ENSMUSG00000005442	-0.21
Hyi	ENSMUSG00000006395	-0.21
Dhx58	ENSMUSG00000017830	-0.21
Sdc1	ENSMUSG00000020592	-0.21
Pdcd6	ENSMUSG00000021576	-0.21
Sub1	ENSMUSG00000022205	-0.21
Sdr39u1	ENSMUSG00000022223	-0.21
Fam134b	ENSMUSG00000022270	-0.21
Myc	ENSMUSG00000022346	-0.21
Isoc1	ENSMUSG00000024601	-0.21
Tk1	ENSMUSG00000025574	-0.21
Ptp4a1	ENSMUSG00000026064	-0.21
Rnf25	ENSMUSG00000026171	-0.21
Ube2l6	ENSMUSG00000027078	-0.21
Etfdh	ENSMUSG00000027809	-0.21
Usp1	ENSMUSG00000028560	-0.21
Cmpk1	ENSMUSG00000028719	-0.21
N4bp2l2	ENSMUSG00000029655	-0.21
Tbxas1	ENSMUSG00000029925	-0.21
Siglece	ENSMUSG00000030474	-0.21
Akip1	ENSMUSG00000031023	-0.21
Acat1	ENSMUSG00000032047	-0.21
Ddx6	ENSMUSG00000032097	-0.21
Etfa	ENSMUSG00000032314	-0.21
Adamts7	ENSMUSG00000032363	-0.21
Gas2l1	ENSMUSG00000034201	-0.21
Vopp1	ENSMUSG00000037788	-0.21
Mrpl12	ENSMUSG00000039640	-0.21
Obfc1	ENSMUSG00000042694	-0.21
Ctla2a	ENSMUSG00000044258	-0.21
Neurl3	ENSMUSG00000047180	-0.21
C1ra	ENSMUSG00000055172	-0.21
Ghr	ENSMUSG00000055737	-0.21
Hnrnpm	ENSMUSG00000059208	-0.21
Hadhb	ENSMUSG00000059447	-0.21
Gstp1	ENSMUSG00000060803	-0.21
Slc31a2	ENSMUSG00000066152	-0.21
Evi2b	ENSMUSG00000093938	-0.21
Blvra	ENSMUSG00000001999	-0.22
Fam162a	ENSMUSG00000003955	-0.22
Prg4	ENSMUSG00000006014	-0.22
Aldh16a1	ENSMUSG00000007833	-0.22
Mgst1	ENSMUSG00000008540	-0.22
Ndufa1	ENSMUSG00000016427	-0.22
Cd40	ENSMUSG00000017652	-0.22
Tmem160	ENSMUSG00000019158	-0.22
1700021F05Rik	ENSMUSG00000019797	-0.22
Xpo1	ENSMUSG00000020290	-0.22
Ccl11	ENSMUSG00000020676	-0.22
Taf15	ENSMUSG00000020680	-0.22
Clu	ENSMUSG00000022037	-0.22
Mroh1	ENSMUSG00000022558	-0.22
Fopnl	ENSMUSG00000022677	-0.22
Denr	ENSMUSG00000023106	-0.22
Fkbp5	ENSMUSG00000024222	-0.22
Chuk	ENSMUSG00000025199	-0.22
Fuom	ENSMUSG00000025466	-0.22
Adck3	ENSMUSG00000026489	-0.22
Fgf7	ENSMUSG00000027208	-0.22
Mrpl33	ENSMUSG00000029142	-0.22
Cenpa	ENSMUSG00000029177	-0.22
2200002D01Rik	ENSMUSG00000030587	-0.22
Zrsr2	ENSMUSG00000031370	-0.22
Becn1	ENSMUSG00000035086	-0.22
Exoc1	ENSMUSG00000036435	-0.22
Phpt1	ENSMUSG00000036504	-0.22
Jmjd1c	ENSMUSG00000037876	-0.22
Fgl2	ENSMUSG00000039899	-0.22
Fmo1	ENSMUSG00000040181	-0.22
Mustn1	ENSMUSG00000042485	-0.22
Rin3	ENSMUSG00000044456	-0.22
P2ry6	ENSMUSG00000048779	-0.22
Ccr2	ENSMUSG00000049103	-0.22
Dtx3l	ENSMUSG00000049502	-0.22
Ide	ENSMUSG00000056999	-0.22
Cfl2	ENSMUSG00000062929	-0.22
Gm7964	ENSMUSG00000063902	-0.22
Lst1	ENSMUSG00000073412	-0.22
Tufm	ENSMUSG00000073838	-0.22
Fam122a	ENSMUSG00000074922	-0.22
AW112010	ENSMUSG00000075010	-0.22
Shkbp1	ENSMUSG00000089832	-0.22
Ndufa9	ENSMUSG00000000399	-0.23
Ccl3	ENSMUSG00000000982	-0.23
Unc119	ENSMUSG00000002058	-0.23
Dnaja3	ENSMUSG00000004069	-0.23
Etfb	ENSMUSG00000004610	-0.23
Vps4b	ENSMUSG00000009907	-0.23
Atf6b	ENSMUSG00000015461	-0.23
Avpi1	ENSMUSG00000018821	-0.23
Hal	ENSMUSG00000020017	-0.23
Slc36a1	ENSMUSG00000020261	-0.23
Ogdh	ENSMUSG00000020456	-0.23
Gpr137b	ENSMUSG00000021306	-0.23
Cast	ENSMUSG00000021585	-0.23
Ndufs6	ENSMUSG00000021606	-0.23
Erbb2ip	ENSMUSG00000021709	-0.23
Camk2g	ENSMUSG00000021820	-0.23
Vegfa	ENSMUSG00000023951	-0.23
Phf1	ENSMUSG00000024193	-0.23
Tap2	ENSMUSG00000024339	-0.23
Rpp21	ENSMUSG00000024446	-0.23
Lpxn	ENSMUSG00000024696	-0.23
Acsl5	ENSMUSG00000024981	-0.23
Slk	ENSMUSG00000025060	-0.23
Mbd6	ENSMUSG00000025409	-0.23
Tmem70	ENSMUSG00000025940	-0.23
Crat	ENSMUSG00000026853	-0.23
Zfp106	ENSMUSG00000027288	-0.23
Nmd3	ENSMUSG00000027787	-0.23
Pdcd10	ENSMUSG00000027835	-0.23
Dnaja1	ENSMUSG00000028410	-0.23
Gbas	ENSMUSG00000029432	-0.23
Rnf6	ENSMUSG00000029634	-0.23
Ino80b	ENSMUSG00000030034	-0.23
Ybx3	ENSMUSG00000030189	-0.23
Stim1	ENSMUSG00000030987	-0.23
Pdha1	ENSMUSG00000031299	-0.23
Ctps2	ENSMUSG00000031360	-0.23
Nudt19	ENSMUSG00000034875	-0.23
Plekhj1	ENSMUSG00000035278	-0.23
Pnpla7	ENSMUSG00000036833	-0.23
Immp1l	ENSMUSG00000042670	-0.23
Cox17	ENSMUSG00000046516	-0.23
Trex1	ENSMUSG00000049734	-0.23
Maf	ENSMUSG00000055435	-0.23
Cox5b	ENSMUSG00000061518	-0.23
Mpst	ENSMUSG00000071711	-0.23
Tmem161a	ENSMUSG00000002342	-0.24
Map3k11	ENSMUSG00000004054	-0.24
Ppp1cb	ENSMUSG00000014956	-0.24
Zdhhc12	ENSMUSG00000015335	-0.24
Gyg	ENSMUSG00000019528	-0.24
Cluh	ENSMUSG00000020741	-0.24
Ctsl	ENSMUSG00000021477	-0.24
Aco2	ENSMUSG00000022477	-0.24
Maf1	ENSMUSG00000022553	-0.24
Plec	ENSMUSG00000022565	-0.24
St3gal6	ENSMUSG00000022747	-0.24
Twf2	ENSMUSG00000023277	-0.24
Dpf2	ENSMUSG00000024826	-0.24
Aspscr1	ENSMUSG00000025142	-0.24
Rb1cc1	ENSMUSG00000025907	-0.24
1110058L19Rik	ENSMUSG00000026154	-0.24
Olfm1	ENSMUSG00000026833	-0.24
Tmem261	ENSMUSG00000028398	-0.24
Mfn2	ENSMUSG00000029020	-0.24
Gnpda2	ENSMUSG00000029209	-0.24
Pdgfra	ENSMUSG00000029231	-0.24
Ccng2	ENSMUSG00000029385	-0.24
Aebp2	ENSMUSG00000030232	-0.24
Bcat2	ENSMUSG00000030826	-0.24
Dcun1d5	ENSMUSG00000032002	-0.24
Mrps17	ENSMUSG00000034211	-0.24
Kri1	ENSMUSG00000035047	-0.24
Dcxr	ENSMUSG00000039450	-0.24
Coro7	ENSMUSG00000039637	-0.24
Iqsec2	ENSMUSG00000041115	-0.24
Niacr1	ENSMUSG00000045502	-0.24
Cd300lf	ENSMUSG00000047798	-0.24
Gm9843	ENSMUSG00000050299	-0.24
Ier2	ENSMUSG00000053560	-0.24
Eapp	ENSMUSG00000054302	-0.24
Cryzl1	ENSMUSG00000058240	-0.24
Fdps	ENSMUSG00000059743	-0.24
Sphk1	ENSMUSG00000061878	-0.24
Arf2	ENSMUSG00000062421	-0.24
Ecsit	ENSMUSG00000066839	-0.24
Ctla2b	ENSMUSG00000074874	-0.24
1110065P20Rik	ENSMUSG00000078570	-0.24
Tpd52l2	ENSMUSG00000000827	-0.25
Cd33	ENSMUSG00000004609	-0.25
Apba3	ENSMUSG00000004931	-0.25
Vars	ENSMUSG00000007029	-0.25
Gadd45b	ENSMUSG00000015312	-0.25
Slirp	ENSMUSG00000021040	-0.25
Pdhb	ENSMUSG00000021748	-0.25
Ppp3cb	ENSMUSG00000021816	-0.25
Psmc6	ENSMUSG00000021832	-0.25
Sec11c	ENSMUSG00000024516	-0.25
Alas2	ENSMUSG00000025270	-0.25
Ndufs1	ENSMUSG00000025968	-0.25
Nucks1	ENSMUSG00000026434	-0.25
Soat1	ENSMUSG00000026600	-0.25
Mmadhc	ENSMUSG00000026766	-0.25
Slc25a12	ENSMUSG00000027010	-0.25
Hdc	ENSMUSG00000027360	-0.25
Idh3b	ENSMUSG00000027406	-0.25
Plekhm2	ENSMUSG00000028917	-0.25
Naaa	ENSMUSG00000029413	-0.25
Rbm28	ENSMUSG00000029701	-0.25
Pop7	ENSMUSG00000029715	-0.25
Trim30a	ENSMUSG00000030921	-0.25
Gpbp1	ENSMUSG00000032745	-0.25
Srxn1	ENSMUSG00000032802	-0.25
Ipo13	ENSMUSG00000033365	-0.25
Mrpl15	ENSMUSG00000033845	-0.25
Iqsec1	ENSMUSG00000034312	-0.25
Dok3	ENSMUSG00000035711	-0.25
Tk2	ENSMUSG00000035824	-0.25
Ostm1	ENSMUSG00000038280	-0.25
C1s	ENSMUSG00000038521	-0.25
Tmem120a	ENSMUSG00000039886	-0.25
Ddx58	ENSMUSG00000040296	-0.25
Ppp1r15a	ENSMUSG00000040435	-0.25
Cirbp	ENSMUSG00000045193	-0.25
Myh4	ENSMUSG00000057003	-0.25
Wdr91	ENSMUSG00000058486	-0.25
Memo1	ENSMUSG00000058704	-0.25
Ap5s1	ENSMUSG00000068264	-0.25
Selenbp1	ENSMUSG00000068874	-0.25
Hmgcs1	ENSMUSG00000093930	-0.25
Gm26602	ENSMUSG00000097854	-0.25
Gnai3	ENSMUSG00000000001	-0.26
Kat2b	ENSMUSG00000000708	-0.26
B4galnt1	ENSMUSG00000006731	-0.26
Kpna2	ENSMUSG00000018362	-0.26
Acsl1	ENSMUSG00000018796	-0.26
Dnase1l1	ENSMUSG00000019088	-0.26
Actr2	ENSMUSG00000020152	-0.26
Tlk2	ENSMUSG00000020694	-0.26
Arhgef3	ENSMUSG00000021895	-0.26
Sla	ENSMUSG00000022372	-0.26
Slc11a2	ENSMUSG00000023030	-0.26
Mrpl14	ENSMUSG00000023939	-0.26
Wac	ENSMUSG00000024283	-0.26
Mrps18b	ENSMUSG00000024436	-0.26
Smad2	ENSMUSG00000024563	-0.26
Pik3ap1	ENSMUSG00000025017	-0.26
Pnpla2	ENSMUSG00000025509	-0.26
Cd93	ENSMUSG00000027435	-0.26
Nfs1	ENSMUSG00000027618	-0.26
Fxr1	ENSMUSG00000027680	-0.26
Pmf1	ENSMUSG00000028066	-0.26
Lmo4	ENSMUSG00000028266	-0.26
Lfng	ENSMUSG00000029570	-0.26
Crtc3	ENSMUSG00000030527	-0.26
Ccl5	ENSMUSG00000035042	-0.26
Aifm1	ENSMUSG00000036932	-0.26
Thoc2	ENSMUSG00000037475	-0.26
Ndufv1	ENSMUSG00000037916	-0.26
Tbkbp1	ENSMUSG00000038517	-0.26
Phb	ENSMUSG00000038845	-0.26
Hlx	ENSMUSG00000039377	-0.26
Sgms1	ENSMUSG00000040451	-0.26
Slc39a11	ENSMUSG00000041654	-0.26
Rassf4	ENSMUSG00000042129	-0.26
Npl	ENSMUSG00000042684	-0.26
Klhl6	ENSMUSG00000043008	-0.26
Gnpda1	ENSMUSG00000052102	-0.26
Junb	ENSMUSG00000052837	-0.26
Klf2	ENSMUSG00000055148	-0.26
Dhps	ENSMUSG00000060038	-0.26
1810022K09Rik	ENSMUSG00000078784	-0.26
BC037034	ENSMUSG00000091964	-0.26
Tomm20	ENSMUSG00000093904	-0.26
Cp	ENSMUSG00000003617	-0.27
Mrpl52	ENSMUSG00000010406	-0.27
Adap2	ENSMUSG00000020709	-0.27
Pafah1b1	ENSMUSG00000020745	-0.27
Tmx1	ENSMUSG00000021072	-0.27
Golga5	ENSMUSG00000021192	-0.27
0610007P14Rik	ENSMUSG00000021252	-0.27
Il6st	ENSMUSG00000021756	-0.27
Adsl	ENSMUSG00000022407	-0.27
Cyc1	ENSMUSG00000022551	-0.27
Fech	ENSMUSG00000024588	-0.27
Uck2	ENSMUSG00000026558	-0.27
Card9	ENSMUSG00000026928	-0.27
Nmi	ENSMUSG00000026946	-0.27
Sp3	ENSMUSG00000027109	-0.27
Pdpn	ENSMUSG00000028583	-0.27
Malsu1	ENSMUSG00000029815	-0.27
Pycard	ENSMUSG00000030793	-0.27
Knop1	ENSMUSG00000030980	-0.27
Pdxk	ENSMUSG00000032788	-0.27
Rasgrp2	ENSMUSG00000032946	-0.27
Mrpl54	ENSMUSG00000034932	-0.27
Midn	ENSMUSG00000035621	-0.27
Acaa1a	ENSMUSG00000036138	-0.27
Ubr5	ENSMUSG00000037487	-0.27
Pcif1	ENSMUSG00000039849	-0.27
Milr1	ENSMUSG00000040528	-0.27
Erf	ENSMUSG00000040857	-0.27
Chchd7	ENSMUSG00000042198	-0.27
Tnfrsf14	ENSMUSG00000042333	-0.27
Tsku	ENSMUSG00000049580	-0.27
AI314180	ENSMUSG00000050812	-0.27
B3gnt2	ENSMUSG00000051650	-0.27
Suclg1	ENSMUSG00000052738	-0.27
Sdhc	ENSMUSG00000058076	-0.27
Exoc5	ENSMUSG00000061244	-0.27
Hcst	ENSMUSG00000064109	-0.27
AI607873	ENSMUSG00000073490	-0.27
Lrch4	ENSMUSG00000093445	-0.27
Hk2	ENSMUSG00000000628	-0.28
Tmem242	ENSMUSG00000004945	-0.28
Cs	ENSMUSG00000005683	-0.28
Gprc5b	ENSMUSG00000008734	-0.28
Vdac3	ENSMUSG00000008892	-0.28
Mmp9	ENSMUSG00000017737	-0.28
Bzw2	ENSMUSG00000020547	-0.28
Acox1	ENSMUSG00000020777	-0.28
Ap4s1	ENSMUSG00000020955	-0.28
Aaed1	ENSMUSG00000021482	-0.28
Dgat1	ENSMUSG00000022555	-0.28
Itsn1	ENSMUSG00000022957	-0.28
Nudt8	ENSMUSG00000024869	-0.28
Ndufb8	ENSMUSG00000025204	-0.28
Phyh	ENSMUSG00000026664	-0.28
Psmd14	ENSMUSG00000026914	-0.28
Ola1	ENSMUSG00000027108	-0.28
Snta1	ENSMUSG00000027488	-0.28
Mrpl9	ENSMUSG00000028140	-0.28
Atg7	ENSMUSG00000030314	-0.28
Uqcrc2	ENSMUSG00000030884	-0.28
Sap30	ENSMUSG00000031609	-0.28
Gpr56	ENSMUSG00000031785	-0.28
Cox7a2	ENSMUSG00000032330	-0.28
Nck1	ENSMUSG00000032475	-0.28
Nfatc1	ENSMUSG00000033016	-0.28
Ssh3	ENSMUSG00000034616	-0.28
Slain2	ENSMUSG00000036087	-0.28
Gramd1b	ENSMUSG00000040111	-0.28
Rcsd1	ENSMUSG00000040723	-0.28
Wapal	ENSMUSG00000041408	-0.28
Hebp1	ENSMUSG00000042770	-0.28
Mmp3	ENSMUSG00000043613	-0.28
Plaur	ENSMUSG00000046223	-0.28
Fam43a	ENSMUSG00000046546	-0.28
Bzw1	ENSMUSG00000051223	-0.28
Ncoa4	ENSMUSG00000056234	-0.28
Tspan7	ENSMUSG00000058254	-0.28
Smim4	ENSMUSG00000058351	-0.28
Irak2	ENSMUSG00000060477	-0.28
Ndufb6	ENSMUSG00000071014	-0.28
Safb	ENSMUSG00000071054	-0.28
Samd1	ENSMUSG00000079003	-0.28
Med12	ENSMUSG00000079487	-0.28
Gm9825	ENSMUSG00000096403	-0.28
Napsa	ENSMUSG00000002204	-0.29
Cav1	ENSMUSG00000007655	-0.29
Rxra	ENSMUSG00000015846	-0.29
Ube2d1	ENSMUSG00000019927	-0.29
Id2	ENSMUSG00000020644	-0.29
Mtmr6	ENSMUSG00000021987	-0.29
Sh3bp1	ENSMUSG00000022436	-0.29
Cdk2ap2	ENSMUSG00000024856	-0.29
Ehbp1l1	ENSMUSG00000024937	-0.29
Hadha	ENSMUSG00000025745	-0.29
Pgm2	ENSMUSG00000025791	-0.29
Dbi	ENSMUSG00000026385	-0.29
Rassf5	ENSMUSG00000026430	-0.29
Hipk3	ENSMUSG00000027177	-0.29
Snap23	ENSMUSG00000027287	-0.29
Gfm1	ENSMUSG00000027774	-0.29
Adh5	ENSMUSG00000028138	-0.29
Yrdc	ENSMUSG00000028889	-0.29
Srrd	ENSMUSG00000029346	-0.29
Tmem106b	ENSMUSG00000029571	-0.29
Hibadh	ENSMUSG00000029776	-0.29
Cnot7	ENSMUSG00000031601	-0.29
Got2	ENSMUSG00000031672	-0.29
Slc25a20	ENSMUSG00000032602	-0.29
Ctdp1	ENSMUSG00000033323	-0.29
Plcg2	ENSMUSG00000034330	-0.29
Egln3	ENSMUSG00000035105	-0.29
Hectd1	ENSMUSG00000035247	-0.29
9430023L20Rik	ENSMUSG00000037204	-0.29
Ino80c	ENSMUSG00000047989	-0.29
Tpm3-rs7	ENSMUSG00000058126	-0.29
4930453N24Rik	ENSMUSG00000059920	-0.29
Dynlt1f	ENSMUSG00000095677	-0.29
Cox5a	ENSMUSG00000000088	-0.3
Ifrd1	ENSMUSG00000001627	-0.3
Ptpn6	ENSMUSG00000004266	-0.3
Prrg2	ENSMUSG00000007837	-0.3
Rassf1	ENSMUSG00000010067	-0.3
Map2k3	ENSMUSG00000018932	-0.3
Mknk2	ENSMUSG00000020190	-0.3
Supt4a	ENSMUSG00000020485	-0.3
Dld	ENSMUSG00000020664	-0.3
Mrpl38	ENSMUSG00000020775	-0.3
Sema4d	ENSMUSG00000021451	-0.3
Sdha	ENSMUSG00000021577	-0.3
Srebf2	ENSMUSG00000022463	-0.3
Myo1f	ENSMUSG00000024300	-0.3
Ap3s1	ENSMUSG00000024480	-0.3
Stambpl1	ENSMUSG00000024776	-0.3
Arih1	ENSMUSG00000025234	-0.3
March7	ENSMUSG00000026977	-0.3
Slc2a1	ENSMUSG00000028645	-0.3
Fam76a	ENSMUSG00000028878	-0.3
Pmpcb	ENSMUSG00000029017	-0.3
Polr2b	ENSMUSG00000029250	-0.3
P2rx7	ENSMUSG00000029468	-0.3
Adipor2	ENSMUSG00000030168	-0.3
Plbd1	ENSMUSG00000030214	-0.3
Strap	ENSMUSG00000030224	-0.3
Pbdc1	ENSMUSG00000031226	-0.3
Hp	ENSMUSG00000031722	-0.3
AA467197	ENSMUSG00000033213	-0.3
Klf9	ENSMUSG00000033863	-0.3
Parp14	ENSMUSG00000034422	-0.3
Uqcrfs1	ENSMUSG00000038462	-0.3
Blvrb	ENSMUSG00000040466	-0.3
Ghitm	ENSMUSG00000041028	-0.3
Lonp1	ENSMUSG00000041168	-0.3
Mapk1ip1	ENSMUSG00000041775	-0.3
Hnrnph2	ENSMUSG00000045427	-0.3
Asb8	ENSMUSG00000048175	-0.3
Klf13	ENSMUSG00000052040	-0.3
Jun	ENSMUSG00000052684	-0.3
Fmnl1	ENSMUSG00000055805	-0.3
Arfgef1	ENSMUSG00000067851	-0.3
Bnip3	ENSMUSG00000078566	-0.3
Gypc	ENSMUSG00000090523	-0.3
KCTD12	ENSMUSG00000098557	-0.3
Narf	ENSMUSG00000000056	-0.31
Ddx3x	ENSMUSG00000000787	-0.31
Mrpl2	ENSMUSG00000002767	-0.31
Pias4	ENSMUSG00000004934	-0.31
Ndor1	ENSMUSG00000006471	-0.31
Ccl6	ENSMUSG00000018927	-0.31
Eif4ebp2	ENSMUSG00000020091	-0.31
Ggnbp2	ENSMUSG00000020530	-0.31
Fyb	ENSMUSG00000022148	-0.31
Dcaf13	ENSMUSG00000022300	-0.31
Pkdcc	ENSMUSG00000024247	-0.31
Pitpnm1	ENSMUSG00000024851	-0.31
Zfp511	ENSMUSG00000025470	-0.31
Stag2	ENSMUSG00000025862	-0.31
Lcn2	ENSMUSG00000026822	-0.31
Eif6	ENSMUSG00000027613	-0.31
Plaa	ENSMUSG00000028577	-0.31
Taf12	ENSMUSG00000028899	-0.31
[truncated: 497 more rows]
