# Supplementary material for: Whole transcriptome profiling of patient-derived xenograft models as a tool to identify both tumor and stromal specific biomarkers
Source: Oncotarget. 2016 Mar 9;7(15):20773–87. doi: 10.18632/oncotarget.8014 (PMC4991491; doi:10.18632/oncotarget.8014)
Supplement: Supplementary file 6 [file oncotarget-07-20773-s006.xlsx]

## Sheet: S11
Table S11: List of (a) PDX, (b) UBCS, (c) TCGA and (d) CCLE clinical samples used in basal triple negative breast cancer case study
(a)					(b)					(c)						(d)
Model ID	Hormone status	PAM50 classification	Lehmann TNBC classification		Sample ID	Hormone status	PAM50 classification	Lehmann TNBC classification		Patient ID	Hormone status	PAM50 classification	Lehmann TNBC classification	High tumour		Cell line	Hormone status	PAM50 classification	Lehmann TNBC classification
BR1126F	TN	Basal-like	BL1		IH001	TN	Basal-like	BL1		TCGA-A2-A04P	TN	Basal-like		No		BT474	ER+	Luminal B	-
HBCX11	TN	Basal-like	M		IH002	TN	Basal-like	BL1		TCGA-A2-A04Q	TN	Basal-like	IM	No		MDAMB415	ER+	Luminal B	-
HBCX24	TN	Basal-like	BL1		IH003	TN	Basal-like	BL2		TCGA-A2-A04T	TN	Basal-like	BL1	No		MDAMB361	ER+	Luminal B	-
HBCX6	TN	Basal-like	BL1		IH004	TN	Basal-like	IM		TCGA-A2-A0D2	TN	Basal-like	BL1	No		CAMA1	ER+	Luminal B	-
HBCX9	TN	Basal-like	UNS		IH005	TN	Basal-like	IM		TCGA-A2-A0SX	TN	Basal-like	IM	No		MDAMB175VII	ER+	Luminal B	-
HBXF002	TN	Basal-like	BL2		IH006	TN	Basal-like	IM		TCGA-A2-A0T0	TN	Basal-like	M	No		T47D	ER+	Luminal B	-
HBCX1	TN	Basal-like	NA		IH007	TN	Basal-like	IM		TCGA-A2-A0T2	TN	Basal-like	M	No		ZR751	ER+	Luminal B	-
HBCX14	TN	Basal-like	NA		IH008	TN	Basal-like	M		TCGA-A2-A0YE	TN	Basal-like	M	No		MCF7	ER+	Luminal B	-
HBCX10	TN	Basal-like	NA		IH009	TN	Basal-like	M		TCGA-A2-A0YM	TN	Basal-like	BL1	No		BT483	ER+	Luminal B	-
HBCX3	ER+	Luminal B	-		IH010	TN	Basal-like	UNS		TCGA-A7-A0CE	TN	Basal-like	M	No		HCC1428	ER+	Luminal B	-
HBCX34	ER+	Luminal B	-		IH011	ER+	Luminal B	-		TCGA-A7-A0DA	TN	Basal-like	M	No		ZR7530	ER+	Luminal B	-
BR0555FJP4M8	ER+	Luminal B	-		IH012	ER+	Luminal B	-		TCGA-A8-A07C	TN	Basal-like	BL1	No		MDAMB134VI	ER+	Luminal B	-
HBXF079	ER+	Luminal B	-		IH013	ER+	Luminal B	-		TCGA-A8-A07O	TN	Basal-like	BL1	No		BT20	TN	Basal-like	UNS
					IH014	ER+	Luminal B	-		TCGA-A8-A08R	TN	Basal-like	BL1	No		HCC1143	TN	Basal-like	BL1
					IH015	ER+	Luminal B	-		TCGA-AN-A0AL	TN	Basal-like	MSL	No		HCC1187	TN	Basal-like	IM
					IH016	ER+	Luminal B	-		TCGA-AN-A0FX	TN	Basal-like		No		HCC2157	TN	Basal-like	BL1
					IH017	ER+	Luminal B	-		TCGA-AO-A0J4	TN	Basal-like		No		HCC70	TN	Basal-like	BL2
					IH018	ER+	Luminal B	-		TCGA-AO-A0JL	TN	Basal-like		No		HCC1806	TN	Basal-like	BL2
					IH019	ER+	Luminal B	-		TCGA-AO-A128	TN	Basal-like		No		HCC1599	TN	Basal-like	BL1
					IH020	ER+	Luminal B	-		TCGA-AO-A129	TN	Basal-like		No
					IH021	ER+	Luminal B	-		TCGA-AO-A12F	TN	Basal-like		No
					IH022	ER+	Luminal B	-		TCGA-AQ-A04J	TN	Basal-like	MSL	No
										TCGA-AR-A0TS	TN	Basal-like		No
										TCGA-AR-A0U0	TN	Basal-like		No
										TCGA-AR-A0U4	TN	Basal-like		No
										TCGA-AR-A1AI	TN	Basal-like		No
										TCGA-AR-A1AQ	TN	Basal-like		No
										TCGA-AR-A1AR	TN	Basal-like	IM	No
										TCGA-AR-A1AY	TN	Basal-like		No
										TCGA-B6-A0RE	TN	Basal-like		No
										TCGA-B6-A0RT	TN	Basal-like		No
										TCGA-B6-A0RU	TN	Basal-like		No
										TCGA-B6-A0WX	TN	Basal-like		No
										TCGA-BH-A0AV	TN	Basal-like		No
										TCGA-BH-A0B3	TN	Basal-like	BL2	No
										TCGA-BH-A0BG	TN	Basal-like	BL1	No
										TCGA-BH-A0BW	TN	Basal-like	IM	No
										TCGA-BH-A0E6	TN	Basal-like	M	No
										TCGA-BH-A0RX	TN	Basal-like		No
										TCGA-BH-A0WA	TN	Basal-like	M	No
										TCGA-BH-A18G	TN	Basal-like	M	No
										TCGA-BH-A18Q	TN	Basal-like		No
										TCGA-A1-A0SM	ER+	Luminal B	-	No
										TCGA-A2-A0CW	ER+	Luminal B	-	No
										TCGA-A2-A0ER	ER+	Luminal B	-	No
										TCGA-A2-A0EY	ER+	Luminal B	-	No
										TCGA-A2-A0SV	ER+	Luminal B	-	No
										TCGA-A2-A0T4	ER+	Luminal B	-	No
										TCGA-A2-A0YG	ER+	Luminal B	-	No
										TCGA-A2-A0YH	ER+	Luminal B	-	No
										TCGA-A7-A0CJ	ER+	Luminal B	-	No
										TCGA-A8-A06O	ER+	Luminal B	-	No
										TCGA-A8-A06X	ER+	Luminal B	-	No
										TCGA-A8-A079	ER+	Luminal B	-	No
										TCGA-A8-A07L	ER+	Luminal B	-	No
										TCGA-A8-A07W	ER+	Luminal B	-	No
										TCGA-A8-A082	ER+	Luminal B	-	No
										TCGA-A8-A084	ER+	Luminal B	-	No
										TCGA-A8-A08F	ER+	Luminal B	-	No
										TCGA-A8-A08G	ER+	Luminal B	-	No
										TCGA-A8-A08I	ER+	Luminal B	-	No
										TCGA-A8-A08P	ER+	Luminal B	-	No
										TCGA-A8-A096	ER+	Luminal B	-	No
										TCGA-A8-A097	ER+	Luminal B	-	No
										TCGA-A8-A09C	ER+	Luminal B	-	No
										TCGA-A8-A09D	ER+	Luminal B	-	No
										TCGA-A8-A09I	ER+	Luminal B	-	No
										TCGA-A8-A09M	ER+	Luminal B	-	No
										TCGA-A8-A09N	ER+	Luminal B	-	No
										TCGA-A8-A09Q	ER+	Luminal B	-	No
										TCGA-A8-A09R	ER+	Luminal B	-	No
										TCGA-A8-A09W	ER+	Luminal B	-	No
										TCGA-A8-A0A9	ER+	Luminal B	-	No
										TCGA-A8-A0AB	ER+	Luminal B	-	No
										TCGA-AN-A03Y	ER+	Luminal B	-	No
										TCGA-AN-A049	ER+	Luminal B	-	No
										TCGA-AN-A0AJ	ER+	Luminal B	-	No
										TCGA-AN-A0AK	ER+	Luminal B	-	No
										TCGA-AN-A0AM	ER+	Luminal B	-	No
										TCGA-AN-A0AS	ER+	Luminal B	-	No
										TCGA-AN-A0FF	ER+	Luminal B	-	No
										TCGA-AN-A0FK	ER+	Luminal B	-	No
										TCGA-AN-A0FY	ER+	Luminal B	-	No
										TCGA-AN-A0XR	ER+	Luminal B	-	No
										TCGA-AN-A0XW	ER+	Luminal B	-	No
										TCGA-AO-A03O	ER+	Luminal B	-	No
										TCGA-AO-A03P	ER+	Luminal B	-	No
										TCGA-AO-A0J7	ER+	Luminal B	-	No
										TCGA-AO-A0JI	ER+	Luminal B	-	No
										TCGA-AO-A12B	ER+	Luminal B	-	No
										TCGA-AQ-A04H	ER+	Luminal B	-	No
										TCGA-AR-A0TQ	ER+	Luminal B	-	No
										TCGA-AR-A0TV	ER+	Luminal B	-	No
										TCGA-AR-A0TY	ER+	Luminal B	-	No
										TCGA-AR-A0U3	ER+	Luminal B	-	No
										TCGA-B6-A0IM	ER+	Luminal B	-	No
										TCGA-B6-A0WW	ER+	Luminal B	-	No
										TCGA-B6-A0X5	ER+	Luminal B	-	No
										TCGA-BH-A0AU	ER+	Luminal B	-	No
										TCGA-BH-A0AY	ER+	Luminal B	-	No
										TCGA-BH-A0BF	ER+	Luminal B	-	No
										TCGA-BH-A0BZ	ER+	Luminal B	-	No
										TCGA-BH-A0C0	ER+	Luminal B	-	No
										TCGA-BH-A0C3	ER+	Luminal B	-	No
										TCGA-BH-A0C7	ER+	Luminal B	-	No
										TCGA-BH-A0DD	ER+	Luminal B	-	No
										TCGA-BH-A0H0	ER+	Luminal B	-	No
										TCGA-BH-A0W3	ER+	Luminal B	-	No
										TCGA-BH-A18F	ER+	Luminal B	-	No
										TCGA-BH-A18J	ER+	Luminal B	-	No
										TCGA-BH-A18U	ER+	Luminal B	-	No
										TCGA-A1-A0SK	TN	Basal-like	M	Yes
										TCGA-A1-A0SO	TN	Basal-like	M	Yes
										TCGA-A2-A0D0	TN	Basal-like	BL1	Yes
										TCGA-AN-A04D	TN	Basal-like	UNS	Yes
										TCGA-AN-A0AT	TN	Basal-like	BL1	Yes
										TCGA-AN-A0FL	TN	Basal-like		Yes
										TCGA-AN-A0XU	TN	Basal-like	UNS	Yes
										TCGA-AO-A0J6	TN	Basal-like		Yes
										TCGA-AO-A124	TN	Basal-like		Yes
										TCGA-AR-A0TU	TN	Basal-like		Yes
										TCGA-B6-A0IQ	TN	Basal-like		Yes
										TCGA-BH-A0E0	TN	Basal-like	LAR	Yes
										TCGA-A8-A06N	ER+	Luminal B	-	Yes
										TCGA-A8-A06Q	ER+	Luminal B	-	Yes
										TCGA-A8-A06Z	ER+	Luminal B	-	Yes
										TCGA-AO-A0J3	ER+	Luminal B	-	Yes
										TCGA-AO-A0JD	ER+	Luminal B	-	Yes
										TCGA-B6-A0IB	ER+	Luminal B	-	Yes
										TCGA-B6-A0IC	ER+	Luminal B	-	Yes
										TCGA-B6-A0RL	ER+	Luminal B	-	Yes
										TCGA-B6-A0WV	ER+	Luminal B	-	Yes
										TCGA-BH-A0HW	ER+	Luminal B	-	Yes
